# Supplementary material for: 31-Benz­yloxy-5,11,17,23,29-penta-tert-butyl­calix[5]arene-32,33,34,35-tetra­ol
Source: Acta Crystallogr Sect E Struct Rep Online. 2012 Nov 24;68(Pt 12):o3423. doi: 10.1107/S1600536812047435 (PMC3589006; doi:10.1107/S1600536812047435)
Supplement: Supplementary file 1 [file e-68-o3423-sup1.cif]

##############################################################################
#                                                                            #
# This CIF contains the data in a paper accepted for publication in          #
# Acta Crystallographica Section E. It conforms to the requirements of       #
# Notes for Authors for Acta Crystallographica Section E, and has been       #
# peer reviewed under the auspices of the IUCr Commission on Journals.       #
#                                                                            #
# Full details of the Crystallographic Information File format               #
# are given in the paper "The Crystallographic Information File (CIF):       #
# a New Standard Archive File for Crystallography" by S. R. Hall, F. H.      #
# Allen and I. D. Brown [Acta Cryst. (1991), A47, 655-685].                  #
#                                                                            #
# The current version of the core CIF dictionary is obtainable from          #
# ftp://ftp.iucr.org/pub/cif_core.dic.                                       #
#                                                                            #
# Software is freely available for graphical display of the structure(s)     #
# in this CIF. For information consult the CIF software page                 #
# http://www.iucr.org/resources/cif/software.                                #
#                                                                            #
# This file may be used for bona fide research purposes within the           #
# scientific community so long as proper attribution is given to the journal # 
# article from which it was obtained.                                        #
#                                                                            #
##############################################################################
data_I
_audit_creation_method     SHELXL-97
_chemical_name_systematic
;
31-Benzyloxy-5,11,17,23,29-penta-<i>tert</i>-butylcalix[5]arene-
32,33,34,35-tetraol
;
_chemical_name_common     ?
_chemical_formula_moiety     'C62 H76 O5'
_chemical_formula_sum     'C62 H76 O5'
_chemical_formula_iupac     'C62 H76 O5'
_chemical_formula_weight     901.23
_chemical_melting_point     ?
_symmetry_cell_setting     triclinic
_symmetry_space_group_name_H-M     'P -1'
_symmetry_space_group_name_Hall     '-P 1'
loop_
    _symmetry_equiv_pos_as_xyz
    'x, y, z'
    '-x, -y, -z'
_cell_length_a     14.1467(8)
_cell_length_b     14.3235(9)
_cell_length_c     15.2179(9)
_cell_angle_alpha     70.653(3)
_cell_angle_beta     78.776(3)
_cell_angle_gamma     71.573(3)
_cell_volume     2746.3(3)
_cell_formula_units_Z     2
_cell_measurement_reflns_used     9983
_cell_measurement_theta_min     2.83
_cell_measurement_theta_max     22.11
_cell_measurement_temperature     296(2)
_exptl_crystal_description     irregular
_exptl_crystal_colour     colourless
_exptl_crystal_size_max     0.38
_exptl_crystal_size_mid     0.18
_exptl_crystal_size_min     0.10
_exptl_crystal_density_diffrn     1.090
_exptl_crystal_density_meas     ?
_exptl_crystal_density_method     'not measured'
_exptl_crystal_F_000     976
_exptl_absorpt_coefficient_mu     0.067
_exptl_absorpt_correction_type     none
_exptl_absorpt_process_details     ?
_exptl_absorpt_correction_T_min     ?
_exptl_absorpt_correction_T_max     ?
_exptl_special_details     ?
_diffrn_ambient_temperature     296(2)
_diffrn_radiation_type     MoK\a
_diffrn_radiation_wavelength     0.71073
_diffrn_radiation_source     'fine-focus sealed tube'
_diffrn_radiation_monochromator     graphite
_diffrn_measurement_device_type     'Bruker APEXII CCD'
_diffrn_measurement_method     '\f and \w scans'
_diffrn_detector_area_resol_mean     ?
_diffrn_reflns_number     75089
_diffrn_reflns_av_R_equivalents     0.0441
_diffrn_reflns_av_sigmaI/netI     0.0408
_diffrn_reflns_theta_min     1.98
_diffrn_reflns_theta_max     26.01
_diffrn_reflns_theta_full     26.01
_diffrn_measured_fraction_theta_max     0.973
_diffrn_measured_fraction_theta_full     0.973
_diffrn_reflns_limit_h_min     -17
_diffrn_reflns_limit_h_max     17
_diffrn_reflns_limit_k_min     -17
_diffrn_reflns_limit_k_max     17
_diffrn_reflns_limit_l_min     -18
_diffrn_reflns_limit_l_max     18
_diffrn_standards_number     ?
_diffrn_standards_interval_count     ?
_diffrn_standards_interval_time     ?
_diffrn_standards_decay_%     ?
_refine_special_details
;
Refinement of <i>F</i>^2^ against ALL reflections. The weighted <i>R</i>-factor
<i>wR</i> and goodness of fit <i>S</i> are based on <i>F</i>^2^. Conventional
<i>R</i>-factors <i>R</i> are based on <i>F</i>, with <i>F</i> set to zero for
negative <i>F</i>^2^. The threshold expression of <i>F</i>^2^ >
2\s(<i>F</i>^2^) is used only for calculating <i>R</i>-factors(gt) <i>etc</i>.
and is not relevant to the choice of reflections for refinement.
<i>R</i>-factors based on <i>F</i>^2^ are statistically about twice as large
as those based on <i>F</i>, and <i>R</i>- factors based on ALL data will be
even larger.
;
_reflns_number_total     10532
_reflns_number_gt     5343
_reflns_threshold_expression     I>2\s(I)
_refine_ls_structure_factor_coef     Fsqd
_refine_ls_matrix_type     full
_refine_ls_R_factor_all     0.1117
_refine_ls_R_factor_gt     0.0521
_refine_ls_wR_factor_gt     0.1396
_refine_ls_wR_factor_ref     0.1608
_refine_ls_goodness_of_fit_ref     0.960
_refine_ls_restrained_S_all     0.967
_refine_ls_number_reflns     10532
_refine_ls_number_parameters     677
_refine_ls_number_restraints     120
_refine_ls_hydrogen_treatment     constr
_refine_ls_weighting_scheme     calc
_refine_ls_weighting_details
         'calc w=1/[\s^2^(Fo^2^)+(0.0863P)^2^+0.0000P] where P=(Fo^2^+2Fc^2^)/3'
_atom_sites_solution_hydrogens     geom
_atom_sites_solution_primary     direct
_atom_sites_solution_secondary     difmap
_refine_ls_shift/su_max     0.001
_refine_ls_shift/su_mean     0.000
_refine_diff_density_max     0.450
_refine_diff_density_min     -0.160
_refine_ls_extinction_method     'SHELXL97 (Sheldrick, 2008)'
_refine_ls_extinction_coef     0.0062(10)
_refine_ls_extinction_expression
                                  'Fc^*^=kFc[1+0.001xFc^2^\l^3^/sin(2\q)]^-1/4^'
loop_
    _atom_type_symbol
    _atom_type_description
    _atom_type_scat_dispersion_real
    _atom_type_scat_dispersion_imag
    _atom_type_scat_source
    'C' 'C' 0.0033 0.0016
                         'International Tables Vol C Tables 4.2.6.8 and 6.1.1.4'
    'H' 'H' 0.0000 0.0000
                         'International Tables Vol C Tables 4.2.6.8 and 6.1.1.4'
    'O' 'O' 0.0106 0.0060
                         'International Tables Vol C Tables 4.2.6.8 and 6.1.1.4'
_computing_data_collection     'APEX2 (Bruker, 2007)'
_computing_cell_refinement     'SAINT (Bruker, 2007)'
_computing_data_reduction     'SAINT (Bruker, 2007)'
_computing_structure_solution     'SHELXS97 (Sheldrick, 2008)'
_computing_structure_refinement     'SHELXL97 (Sheldrick, 2008)'
_computing_molecular_graphics     'XPW (Siemens, 1996)'
_computing_publication_material     'SHELXTL (Sheldrick, 2008)'
loop_
    _atom_site_type_symbol
    _atom_site_label
    _atom_site_fract_x
    _atom_site_fract_y
    _atom_site_fract_z
    _atom_site_U_iso_or_equiv
    _atom_site_adp_type
    _atom_site_calc_flag
    _atom_site_refinement_flags
    _atom_site_occupancy
    _atom_site_symmetry_multiplicity
    _atom_site_disorder_assembly
    _atom_site_disorder_group
    O O1 0.36078(11) 0.28637(11) 0.59304(10) 0.0549(4) Uani d . 1 1 . .
    O O2 0.62075(12) 0.12493(12) 0.56199(12) 0.0650(5) Uani d . 1 1 . .
    H H2 0.5669 0.1678 0.5506 0.098 Uiso calc R 1 1 . .
    O O3 0.71031(12) -0.05203(12) 0.43351(10) 0.0543(4) Uani d . 1 1 . .
    H H3 0.6972 -0.0509 0.4881 0.081 Uiso calc R 1 1 . .
    O O4 0.55263(11) -0.01224(12) 0.32381(10) 0.0575(4) Uani d . 1 1 . .
    H H4 0.6024 -0.0311 0.3519 0.086 Uiso calc R 1 1 . .
    O O5 0.37944(11) 0.11640(11) 0.39079(9) 0.0521(4) Uani d . 1 1 . .
    H H5 0.4243 0.0749 0.3693 0.078 Uiso calc R 1 1 . .
    C C1 0.41318(16) 0.32444(16) 0.50767(14) 0.0458(5) Uani d . 1 1 . .
    C C2 0.50301(17) 0.34459(17) 0.50671(15) 0.0520(6) Uani d . 1 1 . .
    C C3 0.54754(17) 0.3264(2) 0.59638(16) 0.0641(7) Uani d . 1 1 . .
    H H3A 0.5417 0.3921 0.6051 0.077 Uiso calc R 1 1 . .
    H H3B 0.5097 0.2896 0.6492 0.077 Uiso calc R 1 1 . .
    C C4 0.65643(17) 0.26538(18) 0.59418(14) 0.0513(6) Uani d . 1 1 . .
    C C5 0.68675(17) 0.17104(17) 0.57534(14) 0.0477(6) Uani d . 1 1 . .
    C C6 0.78683(16) 0.11664(16) 0.56911(14) 0.0448(5) Uani d . 1 1 . .
    C C7 0.81837(17) 0.01950(16) 0.54016(14) 0.0481(6) Uani d . 1 1 . .
    H H7A 0.7693 -0.0191 0.5685 0.058 Uiso calc R 1 1 . .
    H H7B 0.8820 -0.0225 0.5637 0.058 Uiso calc R 1 1 . .
    C C8 0.82882(15) 0.03977(15) 0.43458(14) 0.0415(5) Uani d . 1 1 . .
    C C9 0.78124(15) 0.00094(15) 0.38942(14) 0.0416(5) Uani d . 1 1 . .
    C C10 0.80587(15) 0.00926(15) 0.29388(14) 0.0430(5) Uani d . 1 1 . .
    C C11 0.76412(16) -0.04627(17) 0.24796(15) 0.0495(6) Uani d . 1 1 . .
    H H11A 0.8178 -0.0770 0.2073 0.059 Uiso calc R 1 1 . .
    H H11B 0.7433 -0.1019 0.2965 0.059 Uiso calc R 1 1 . .
    C C12 0.67691(16) 0.01793(16) 0.19121(15) 0.0455(5) Uani d . 1 1 . .
    C C13 0.57818(16) 0.02790(16) 0.22883(14) 0.0443(5) Uani d . 1 1 . .
    C C14 0.49976(16) 0.07443(15) 0.17293(15) 0.0450(5) Uani d . 1 1 . .
    C C15 0.39230(16) 0.07875(16) 0.21118(15) 0.0488(6) Uani d . 1 1 . .
    H H15A 0.3911 0.0227 0.2683 0.059 Uiso calc R 1 1 . .
    H H15B 0.3592 0.0686 0.1663 0.059 Uiso calc R 1 1 . .
    C C16 0.33380(15) 0.17948(15) 0.23208(14) 0.0412(5) Uani d . 1 1 . .
    C C17 0.33033(15) 0.19305(16) 0.31852(14) 0.0414(5) Uani d . 1 1 . .
    C C18 0.27617(15) 0.28567(16) 0.33713(14) 0.0430(5) Uani d . 1 1 . .
    C C19 0.28254(16) 0.30445(17) 0.42731(14) 0.0482(6) Uani d . 1 1 . .
    H H19A 0.2801 0.2431 0.4788 0.058 Uiso calc R 1 1 . .
    H H19B 0.2253 0.3598 0.4382 0.058 Uiso calc R 1 1 . .
    C C20 0.37805(16) 0.33231(15) 0.42491(14) 0.0448(5) Uani d . 1 1 . .
    C C21 0.2932(2) 0.3616(2) 0.63292(17) 0.0727(8) Uani d . 1 1 . .
    H H21A 0.2359 0.3967 0.5971 0.087 Uiso calc R 1 1 . .
    H H21B 0.3258 0.4122 0.6322 0.087 Uiso calc R 1 1 . .
    C C22 0.25972(19) 0.3090(2) 0.73196(17) 0.0613(7) Uani d . 1 1 . .
    C C23 0.3257(2) 0.2356(2) 0.79098(19) 0.0747(8) Uani d . 1 1 . .
    H H23 0.3933 0.2179 0.7694 0.090 Uiso calc R 1 1 . .
    C C24 0.2951(3) 0.1873(2) 0.8811(2) 0.0867(9) Uani d . 1 1 . .
    H H24 0.3418 0.1378 0.9197 0.104 Uiso calc R 1 1 . .
    C C25 0.1978(4) 0.2110(3) 0.9140(2) 0.1052(12) Uani d . 1 1 . .
    H H25 0.1775 0.1786 0.9754 0.126 Uiso calc R 1 1 . .
    C C26 0.1291(3) 0.2826(3) 0.8570(3) 0.1205(13) Uani d . 1 1 . .
    H H26 0.0614 0.2979 0.8788 0.145 Uiso calc R 1 1 . .
    C C27 0.1609(2) 0.3329(3) 0.7654(2) 0.0993(10) Uani d . 1 1 . .
    H H27 0.1144 0.3831 0.7270 0.119 Uiso calc R 1 1 . .
    C C28 0.73001(18) 0.30385(18) 0.60666(15) 0.0562(6) Uani d . 1 1 . .
    H H28 0.7107 0.3675 0.6180 0.067 Uiso calc R 1 1 . .
    C C29 0.83081(18) 0.25165(18) 0.60289(16) 0.0550(6) Uani d . 1 1 A .
    C C30 0.85644(17) 0.15751(17) 0.58484(14) 0.0514(6) Uani d . 1 1 . .
    H H30 0.9234 0.1201 0.5832 0.062 Uiso calc R 1 1 . .
    C C31 0.91070(19) 0.29486(19) 0.61607(19) 0.0754(8) Uani d D 1 1 . .
    C C32 0.9620(4) 0.2200(4) 0.7031(4) 0.162(3) Uani d PDU 0.745(6) 1 A 1
    H H32A 0.9891 0.1527 0.6946 0.243 Uiso calc PR 0.745(6) 1 A 1
    H H32B 0.9138 0.2170 0.7573 0.243 Uiso calc PR 0.745(6) 1 A 1
    H H32C 1.0150 0.2435 0.7118 0.243 Uiso calc PR 0.745(6) 1 A 1
    C C33 0.8703(3) 0.3968(3) 0.6352(5) 0.126(3) Uani d PDU 0.745(6) 1 A 1
    H H33A 0.9237 0.4160 0.6489 0.189 Uiso calc PR 0.745(6) 1 A 1
    H H33B 0.8202 0.3922 0.6878 0.189 Uiso calc PR 0.745(6) 1 A 1
    H H33C 0.8411 0.4476 0.5812 0.189 Uiso calc PR 0.745(6) 1 A 1
    C C34 0.9895(5) 0.2986(7) 0.5337(5) 0.200(5) Uani d PDU 0.745(6) 1 A 1
    H H34A 1.0450 0.3146 0.5474 0.300 Uiso calc PR 0.745(6) 1 A 1
    H H34B 0.9617 0.3506 0.4796 0.300 Uiso calc PR 0.745(6) 1 A 1
    H H34C 1.0122 0.2330 0.5215 0.300 Uiso calc PR 0.745(6) 1 A 1
    C C32' 0.8858(11) 0.3258(13) 0.7054(7) 0.116(6) Uiso d PD 0.255(6) 1 A 2
    H H32D 0.8904 0.2655 0.7583 0.173 Uiso calc PR 0.255(6) 1 A 2
    H H32E 0.8190 0.3704 0.7070 0.173 Uiso calc PR 0.255(6) 1 A 2
    H H32F 0.9323 0.3611 0.7079 0.173 Uiso calc PR 0.255(6) 1 A 2
    C C33' 0.9007(11) 0.3965(8) 0.5359(8) 0.114(6) Uiso d PD 0.255(6) 1 A 2
    H H33D 0.9500 0.4287 0.5381 0.172 Uiso calc PR 0.255(6) 1 A 2
    H H33E 0.8349 0.4417 0.5430 0.172 Uiso calc PR 0.255(6) 1 A 2
    H H33F 0.9109 0.3823 0.4769 0.172 Uiso calc PR 0.255(6) 1 A 2
    C C34' 1.0182(5) 0.2400(10) 0.5963(9) 0.085(5) Uiso d PD 0.255(6) 1 A 2
    H H34D 1.0284 0.2303 0.5353 0.128 Uiso calc PR 0.255(6) 1 A 2
    H H34E 1.0347 0.1743 0.6425 0.128 Uiso calc PR 0.255(6) 1 A 2
    H H34F 1.0602 0.2802 0.5983 0.128 Uiso calc PR 0.255(6) 1 A 2
    C C35 0.89385(16) 0.09669(16) 0.37994(15) 0.0483(6) Uani d . 1 1 . .
    H H35 0.9242 0.1255 0.4094 0.058 Uiso calc R 1 1 . .
    C C36 0.91619(16) 0.11311(17) 0.28425(15) 0.0502(6) Uani d . 1 1 . .
    C C37 0.87201(16) 0.06520(17) 0.24414(15) 0.0511(6) Uani d . 1 1 . .
    H H37 0.8880 0.0713 0.1806 0.061 Uiso calc R 1 1 . .
    C C38 0.98979(18) 0.17462(19) 0.22501(16) 0.0619(7) Uani d . 1 1 . .
    C C39 1.0147(2) 0.2362(2) 0.2786(2) 0.0927(9) Uani d . 1 1 . .
    H H39A 1.0445 0.1900 0.3341 0.139 Uiso calc R 1 1 . .
    H H39B 0.9545 0.2837 0.2956 0.139 Uiso calc R 1 1 . .
    H H39C 1.0609 0.2734 0.2396 0.139 Uiso calc R 1 1 . .
    C C40 1.0877(2) 0.1008(2) 0.1996(2) 0.0897(9) Uani d . 1 1 . .
    H H40A 1.0751 0.0624 0.1642 0.135 Uiso calc R 1 1 . .
    H H40B 1.1160 0.0544 0.2558 0.135 Uiso calc R 1 1 . .
    H H40C 1.1339 0.1392 0.1629 0.135 Uiso calc R 1 1 . .
    C C41 0.9457(2) 0.2485(2) 0.1357(2) 0.0993(10) Uani d . 1 1 . .
    H H41A 0.9912 0.2883 0.1002 0.149 Uiso calc R 1 1 . .
    H H41B 0.8830 0.2938 0.1514 0.149 Uiso calc R 1 1 . .
    H H41C 0.9352 0.2102 0.0990 0.149 Uiso calc R 1 1 . .
    C C42 0.69514(17) 0.06404(17) 0.09611(15) 0.0522(6) Uani d . 1 1 . .
    H H42 0.7611 0.0605 0.0706 0.063 Uiso calc R 1 1 . .
    C C43 0.61966(18) 0.11512(17) 0.03748(15) 0.0512(6) Uani d . 1 1 B .
    C C44 0.52328(17) 0.11696(17) 0.07761(15) 0.0509(6) Uani d . 1 1 . .
    H H44 0.4714 0.1481 0.0393 0.061 Uiso calc R 1 1 . .
    C C45 0.64528(17) 0.16541(18) -0.06686(15) 0.0620(7) Uani d D 1 1 . .
    C C46 0.7301(3) 0.0902(3) -0.1089(2) 0.0960(15) Uani d PDU 0.837(5) 1 B 3
    H H46A 0.7137 0.0262 -0.0941 0.144 Uiso calc PR 0.837(5) 1 B 3
    H H46B 0.7912 0.0784 -0.0833 0.144 Uiso calc PR 0.837(5) 1 B 3
    H H46C 0.7387 0.1188 -0.1756 0.144 Uiso calc PR 0.837(5) 1 B 3
    C C47 0.6761(4) 0.2596(3) -0.0760(2) 0.1068(16) Uani d PDU 0.837(5) 1 B 3
    H H47A 0.7349 0.2401 -0.0443 0.160 Uiso calc PR 0.837(5) 1 B 3
    H H47B 0.6228 0.3055 -0.0486 0.160 Uiso calc PR 0.837(5) 1 B 3
    H H47C 0.6905 0.2935 -0.1410 0.160 Uiso calc PR 0.837(5) 1 B 3
    C C48 0.5569(3) 0.1925(4) -0.1228(2) 0.1080(17) Uani d PDU 0.837(5) 1 B 3
    H H48A 0.5764 0.2199 -0.1881 0.162 Uiso calc PR 0.837(5) 1 B 3
    H H48B 0.5022 0.2429 -0.1021 0.162 Uiso calc PR 0.837(5) 1 B 3
    H H48C 0.5363 0.1318 -0.1133 0.162 Uiso calc PR 0.837(5) 1 B 3
    C C46' 0.7528(6) 0.1730(16) -0.0891(14) 0.102(7) Uiso d PD 0.163(5) 1 B 4
    H H46D 0.7610 0.2196 -0.0600 0.153 Uiso calc PR 0.163(5) 1 B 4
    H H46E 0.7676 0.1978 -0.1557 0.153 Uiso calc PR 0.163(5) 1 B 4
    H H46F 0.7977 0.1062 -0.0658 0.153 Uiso calc PR 0.163(5) 1 B 4
    C C47' 0.5730(12) 0.2719(8) -0.0950(13) 0.099(7) Uiso d PD 0.163(5) 1 B 4
    H H47D 0.5847 0.3026 -0.1611 0.149 Uiso calc PR 0.163(5) 1 B 4
    H H47E 0.5832 0.3139 -0.0618 0.149 Uiso calc PR 0.163(5) 1 B 4
    H H47F 0.5054 0.2665 -0.0798 0.149 Uiso calc PR 0.163(5) 1 B 4
    C C48' 0.6344(15) 0.0990(12) -0.1214(12) 0.094(7) Uiso d PD 0.163(5) 1 B 4
    H H48D 0.6556 0.1261 -0.1864 0.141 Uiso calc PR 0.163(5) 1 B 4
    H H48E 0.5656 0.0986 -0.1145 0.141 Uiso calc PR 0.163(5) 1 B 4
    H H48F 0.6752 0.0301 -0.0979 0.141 Uiso calc PR 0.163(5) 1 B 4
    C C49 0.28559(15) 0.26181(17) 0.16264(14) 0.0464(5) Uani d . 1 1 . .
    H H49 0.2892 0.2532 0.1040 0.056 Uiso calc R 1 1 . .
    C C50 0.23254(16) 0.35584(17) 0.17608(15) 0.0467(5) Uani d . 1 1 C .
    C C51 0.22843(16) 0.36418(17) 0.26557(15) 0.0487(6) Uani d . 1 1 . .
    H H51 0.1916 0.4259 0.2776 0.058 Uiso calc R 1 1 . .
    C C52 0.18700(18) 0.44912(17) 0.09701(15) 0.0588(6) Uani d D 1 1 . .
    C C53 0.0794(3) 0.4987(3) 0.1274(3) 0.1048(16) Uani d PDU 0.850(5) 1 C 5
    H H53A 0.0526 0.5586 0.0781 0.157 Uiso calc PR 0.850(5) 1 C 5
    H H53B 0.0769 0.5181 0.1826 0.157 Uiso calc PR 0.850(5) 1 C 5
    H H53C 0.0404 0.4507 0.1407 0.157 Uiso calc PR 0.850(5) 1 C 5
    C C54 0.1829(3) 0.4194(2) 0.0103(2) 0.0907(14) Uani d PDU 0.850(5) 1 C 5
    H H54A 0.1498 0.3658 0.0281 0.136 Uiso calc PR 0.850(5) 1 C 5
    H H54B 0.2497 0.3954 -0.0170 0.136 Uiso calc PR 0.850(5) 1 C 5
    H H54C 0.1465 0.4783 -0.0344 0.136 Uiso calc PR 0.850(5) 1 C 5
    C C55 0.2503(4) 0.5231(3) 0.0704(3) 0.125(2) Uani d PDU 0.850(5) 1 C 5
    H H55A 0.2262 0.5792 0.0171 0.187 Uiso calc PR 0.850(5) 1 C 5
    H H55B 0.3186 0.4883 0.0551 0.187 Uiso calc PR 0.850(5) 1 C 5
    H H55C 0.2465 0.5491 0.1220 0.187 Uiso calc PR 0.850(5) 1 C 5
    C C53' 0.0982(12) 0.4379(19) 0.0641(17) 0.122(10) Uiso d PD 0.150(5) 1 C 6
    H H53D 0.0717 0.4989 0.0156 0.183 Uiso calc PR 0.150(5) 1 C 6
    H H53E 0.0475 0.4281 0.1157 0.183 Uiso calc PR 0.150(5) 1 C 6
    H H53F 0.1190 0.3796 0.0402 0.183 Uiso calc PR 0.150(5) 1 C 6
    C C54' 0.2703(14) 0.462(2) 0.0183(14) 0.142(11) Uiso d PD 0.150(5) 1 C 6
    H H54D 0.3029 0.3975 0.0057 0.212 Uiso calc PR 0.150(5) 1 C 6
    H H54E 0.3181 0.4857 0.0363 0.212 Uiso calc PR 0.150(5) 1 C 6
    H H54F 0.2427 0.5118 -0.0370 0.212 Uiso calc PR 0.150(5) 1 C 6
    C C55' 0.1526(15) 0.5447(10) 0.1309(13) 0.084(7) Uiso d PD 0.150(5) 1 C 6
    H H55D 0.1199 0.6025 0.0828 0.126 Uiso calc PR 0.150(5) 1 C 6
    H H55E 0.2096 0.5581 0.1448 0.126 Uiso calc PR 0.150(5) 1 C 6
    H H55F 0.1066 0.5337 0.1862 0.126 Uiso calc PR 0.150(5) 1 C 6
    C C56 0.43687(17) 0.36095(16) 0.34192(15) 0.0508(6) Uani d . 1 1 . .
    H H56 0.4143 0.3671 0.2863 0.061 Uiso calc R 1 1 . .
    C C57 0.52754(17) 0.38087(17) 0.33753(15) 0.0519(6) Uani d . 1 1 D .
    C C58 0.55820(18) 0.37356(18) 0.42081(17) 0.0573(6) Uani d . 1 1 . .
    H H58 0.6179 0.3885 0.4195 0.069 Uiso calc R 1 1 . .
    C C59 0.59229(18) 0.40210(19) 0.24439(16) 0.0663(7) Uani d D 1 1 . .
    C C60 0.6308(5) 0.3040(3) 0.2156(4) 0.134(2) Uani d PDU 0.845(8) 1 D 7
    H H60A 0.6693 0.3167 0.1556 0.202 Uiso calc PR 0.845(8) 1 D 7
    H H60B 0.5752 0.2812 0.2117 0.202 Uiso calc PR 0.845(8) 1 D 7
    H H60C 0.6723 0.2518 0.2612 0.202 Uiso calc PR 0.845(8) 1 D 7
    C C61 0.6830(4) 0.4321(6) 0.2516(3) 0.145(3) Uani d PDU 0.845(8) 1 D 7
    H H61A 0.7216 0.4445 0.1916 0.218 Uiso calc PR 0.845(8) 1 D 7
    H H61B 0.7233 0.3775 0.2966 0.218 Uiso calc PR 0.845(8) 1 D 7
    H H61C 0.6618 0.4935 0.2710 0.218 Uiso calc PR 0.845(8) 1 D 7
    C C62 0.5313(3) 0.4880(6) 0.1718(3) 0.189(4) Uani d PDU 0.845(8) 1 D 7
    H H62A 0.5049 0.5480 0.1933 0.284 Uiso calc PR 0.845(8) 1 D 7
    H H62B 0.4771 0.4670 0.1618 0.284 Uiso calc PR 0.845(8) 1 D 7
    H H62C 0.5731 0.5035 0.1141 0.284 Uiso calc PR 0.845(8) 1 D 7
    C C60' 0.6857(12) 0.3130(14) 0.2529(16) 0.113(10) Uiso d PD 0.155(8) 1 D 8
    H H60D 0.7162 0.3093 0.1916 0.169 Uiso calc PR 0.155(8) 1 D 8
    H H60E 0.6683 0.2502 0.2873 0.169 Uiso calc PR 0.155(8) 1 D 8
    H H60F 0.7320 0.3229 0.2853 0.169 Uiso calc PR 0.155(8) 1 D 8
    C C61' 0.6164(19) 0.5021(11) 0.2300(15) 0.091(8) Uiso d PD 0.155(8) 1 D 8
    H H61D 0.6569 0.4936 0.2774 0.136 Uiso calc PR 0.155(8) 1 D 8
    H H61E 0.5553 0.5550 0.2342 0.136 Uiso calc PR 0.155(8) 1 D 8
    H H61F 0.6522 0.5212 0.1694 0.136 Uiso calc PR 0.155(8) 1 D 8
    C C62' 0.5416(13) 0.4107(16) 0.1617(9) 0.065(6) Uiso d PD 0.155(8) 1 D 8
    H H62D 0.4793 0.4634 0.1586 0.097 Uiso calc PR 0.155(8) 1 D 8
    H H62E 0.5293 0.3462 0.1692 0.097 Uiso calc PR 0.155(8) 1 D 8
    H H62F 0.5843 0.4281 0.1049 0.097 Uiso calc PR 0.155(8) 1 D 8
loop_
    _atom_site_aniso_label
    _atom_site_aniso_U_11
    _atom_site_aniso_U_22
    _atom_site_aniso_U_33
    _atom_site_aniso_U_12
    _atom_site_aniso_U_13
    _atom_site_aniso_U_23
    O1 0.0611(10) 0.0554(10) 0.0425(9) -0.0073(8) 0.0004(7) -0.0183(7)
    O2 0.0566(11) 0.0627(11) 0.0809(12) -0.0222(8) -0.0185(9) -0.0150(9)
    O3 0.0653(11) 0.0633(10) 0.0404(9) -0.0316(8) -0.0003(8) -0.0124(8)
    O4 0.0513(10) 0.0703(11) 0.0436(9) -0.0118(8) -0.0040(7) -0.0119(8)
    O5 0.0561(10) 0.0479(9) 0.0418(9) -0.0060(7) -0.0028(7) -0.0086(7)
    C1 0.0486(14) 0.0435(13) 0.0394(13) -0.0040(10) -0.0044(10) -0.0126(10)
    C2 0.0489(14) 0.0572(14) 0.0487(15) -0.0046(11) -0.0097(11) -0.0205(11)
    C3 0.0549(16) 0.0833(18) 0.0576(16) -0.0056(13) -0.0125(12) -0.0336(14)
    C4 0.0521(15) 0.0582(15) 0.0427(13) -0.0078(12) -0.0096(10) -0.0176(11)
    C5 0.0495(14) 0.0564(15) 0.0392(13) -0.0180(12) -0.0099(10) -0.0099(11)
    C6 0.0515(14) 0.0464(13) 0.0366(12) -0.0138(11) -0.0098(10) -0.0083(10)
    C7 0.0578(14) 0.0451(13) 0.0407(13) -0.0147(11) -0.0118(10) -0.0071(10)
    C8 0.0425(12) 0.0370(12) 0.0406(12) -0.0075(10) -0.0058(10) -0.0078(10)
    C9 0.0408(12) 0.0368(12) 0.0411(13) -0.0097(10) -0.0027(10) -0.0053(10)
    C10 0.0418(13) 0.0425(13) 0.0406(13) -0.0052(10) -0.0044(10) -0.0126(10)
    C11 0.0483(14) 0.0520(14) 0.0460(13) -0.0054(11) -0.0017(10) -0.0209(11)
    C12 0.0482(14) 0.0471(13) 0.0429(13) -0.0073(10) -0.0064(10) -0.0194(11)
    C13 0.0496(14) 0.0447(13) 0.0363(13) -0.0090(10) -0.0014(10) -0.0139(10)
    C14 0.0460(13) 0.0434(13) 0.0484(14) -0.0095(10) -0.0037(11) -0.0200(11)
    C15 0.0499(14) 0.0511(14) 0.0505(13) -0.0159(11) -0.0070(10) -0.0182(11)
    C16 0.0381(12) 0.0472(13) 0.0406(13) -0.0158(10) -0.0006(9) -0.0136(11)
    C17 0.0388(12) 0.0452(13) 0.0373(13) -0.0141(10) -0.0053(9) -0.0048(10)
    C18 0.0440(13) 0.0460(13) 0.0387(12) -0.0147(10) -0.0020(10) -0.0108(10)
    C19 0.0515(14) 0.0486(13) 0.0428(13) -0.0111(11) -0.0036(10) -0.0140(10)
    C20 0.0489(14) 0.0409(13) 0.0423(13) -0.0070(10) -0.0073(10) -0.0124(10)
    C21 0.0689(18) 0.0747(18) 0.0664(18) -0.0004(14) 0.0017(14) -0.0332(15)
    C22 0.0600(17) 0.0704(17) 0.0572(16) -0.0131(14) 0.0031(13) -0.0329(14)
    C23 0.0705(19) 0.093(2) 0.0608(18) -0.0297(16) -0.0067(15) -0.0147(16)
    C24 0.105(3) 0.103(2) 0.064(2) -0.044(2) -0.0059(18) -0.0268(18)
    C25 0.144(4) 0.109(3) 0.067(2) -0.043(3) 0.026(2) -0.043(2)
    C26 0.100(3) 0.134(3) 0.102(3) -0.012(3) 0.042(2) -0.049(3)
    C27 0.081(2) 0.108(2) 0.087(2) 0.0032(19) 0.0102(18) -0.038(2)
    C28 0.0598(16) 0.0561(15) 0.0588(15) -0.0097(12) -0.0154(12) -0.0247(12)
    C29 0.0571(16) 0.0549(15) 0.0587(15) -0.0120(12) -0.0155(12) -0.0214(12)
    C30 0.0473(14) 0.0562(15) 0.0513(14) -0.0101(11) -0.0111(11) -0.0168(12)
    C31 0.0654(18) 0.0744(19) 0.104(2) -0.0210(15) -0.0191(16) -0.0402(17)
    C32 0.151(6) 0.123(5) 0.249(8) -0.036(4) -0.144(6) -0.032(4)
    C33 0.100(4) 0.087(4) 0.234(7) -0.020(3) -0.052(4) -0.088(4)
    C34 0.172(7) 0.322(12) 0.228(9) -0.194(8) 0.091(6) -0.182(9)
    C35 0.0466(14) 0.0514(14) 0.0469(14) -0.0146(11) -0.0096(10) -0.0104(11)
    C36 0.0424(13) 0.0524(14) 0.0485(14) -0.0123(11) -0.0027(10) -0.0070(11)
    C37 0.0452(14) 0.0609(15) 0.0382(13) -0.0087(12) 0.0001(10) -0.0107(11)
    C38 0.0568(16) 0.0661(16) 0.0555(15) -0.0265(13) 0.0014(12) -0.0027(13)
    C39 0.102(2) 0.096(2) 0.089(2) -0.0631(19) 0.0056(17) -0.0130(18)
    C40 0.0609(19) 0.114(2) 0.082(2) -0.0322(17) 0.0139(15) -0.0171(18)
    C41 0.098(2) 0.105(2) 0.078(2) -0.0536(19) -0.0187(17) 0.0263(18)
    C42 0.0497(14) 0.0626(15) 0.0461(14) -0.0143(12) -0.0014(11) -0.0208(12)
    C43 0.0562(16) 0.0551(14) 0.0434(13) -0.0122(11) -0.0039(11) -0.0192(11)
    C44 0.0512(15) 0.0573(14) 0.0446(14) -0.0092(11) -0.0099(11) -0.0176(11)
    C45 0.0644(17) 0.0718(17) 0.0448(14) -0.0175(13) -0.0060(12) -0.0113(13)
    C46 0.105(3) 0.123(3) 0.052(2) -0.021(2) 0.0083(19) -0.033(2)
    C47 0.162(5) 0.093(3) 0.066(2) -0.068(3) -0.006(2) 0.005(2)
    C48 0.091(3) 0.173(5) 0.046(2) -0.043(3) -0.0165(18) -0.001(2)
    C49 0.0450(13) 0.0565(15) 0.0404(13) -0.0173(11) -0.0035(10) -0.0144(11)
    C50 0.0468(13) 0.0493(14) 0.0434(13) -0.0146(11) -0.0076(10) -0.0094(11)
    C51 0.0472(14) 0.0454(13) 0.0511(14) -0.0087(10) -0.0066(11) -0.0138(11)
    C52 0.0687(17) 0.0534(15) 0.0483(14) -0.0135(13) -0.0164(12) -0.0038(12)
    C53 0.095(3) 0.089(3) 0.089(3) 0.025(2) -0.030(2) -0.008(2)
    C54 0.126(4) 0.075(2) 0.063(2) -0.010(2) -0.048(2) -0.0056(18)
    C55 0.180(5) 0.095(3) 0.105(3) -0.092(3) -0.070(3) 0.046(3)
    C56 0.0562(15) 0.0547(14) 0.0409(13) -0.0146(11) -0.0096(11) -0.0108(11)
    C57 0.0550(15) 0.0488(14) 0.0487(14) -0.0138(11) -0.0046(11) -0.0106(11)
    C58 0.0504(15) 0.0621(16) 0.0617(16) -0.0155(12) -0.0092(12) -0.0189(12)
    C59 0.0623(17) 0.0794(19) 0.0546(16) -0.0277(14) 0.0027(13) -0.0126(14)
    C60 0.148(5) 0.153(4) 0.127(4) -0.080(4) 0.081(4) -0.089(3)
    C61 0.138(5) 0.248(8) 0.103(3) -0.143(6) 0.052(3) -0.071(4)
    C62 0.122(4) 0.198(7) 0.096(4) 0.010(4) 0.027(3) 0.081(4)
_geom_special_details
;
All s.u.'s (except the s.u. in the dihedral angle between two l.s. planes) are
estimated using the full covariance matrix. The cell s.u.'s are taken into
account individually in the estimation of s.u.'s in distances, angles and
torsion angles; correlations between s.u.'s in cell parameters are only used
when they are defined by crystal symmetry. An approximate (isotropic)
treatment of cell s.u.'s is used for estimating s.u.'s involving l.s. planes.
;
loop_
    _geom_bond_atom_site_label_1
    _geom_bond_atom_site_label_2
    _geom_bond_site_symmetry_2
    _geom_bond_distance
    _geom_bond_publ_flag
    O1 C1 . 1.395(2) ?
    O1 C21 . 1.414(3) ?
    O2 C5 . 1.379(3) ?
    O2 H2 . 0.8200 ?
    O3 C9 . 1.384(2) ?
    O3 H3 . 0.8200 ?
    O4 C13 . 1.388(2) ?
    O4 H4 . 0.8200 ?
    O5 C17 . 1.383(2) ?
    O5 H5 . 0.8200 ?
    C1 C2 . 1.386(3) ?
    C1 C20 . 1.400(3) ?
    C2 C58 . 1.392(3) ?
    C2 C3 . 1.524(3) ?
    C3 C4 . 1.512(3) ?
    C3 H3A . 0.9700 ?
    C3 H3B . 0.9700 ?
    C4 C28 . 1.390(3) ?
    C4 C5 . 1.391(3) ?
    C5 C6 . 1.386(3) ?
    C6 C30 . 1.385(3) ?
    C6 C7 . 1.505(3) ?
    C7 C8 . 1.521(3) ?
    C7 H7A . 0.9700 ?
    C7 H7B . 0.9700 ?
    C8 C9 . 1.380(3) ?
    C8 C35 . 1.389(3) ?
    C9 C10 . 1.401(3) ?
    C10 C37 . 1.374(3) ?
    C10 C11 . 1.515(3) ?
    C11 C12 . 1.512(3) ?
    C11 H11A . 0.9700 ?
    C11 H11B . 0.9700 ?
    C12 C13 . 1.384(3) ?
    C12 C42 . 1.388(3) ?
    C13 C14 . 1.387(3) ?
    C14 C44 . 1.393(3) ?
    C14 C15 . 1.508(3) ?
    C15 C16 . 1.521(3) ?
    C15 H15A . 0.9700 ?
    C15 H15B . 0.9700 ?
    C16 C17 . 1.382(3) ?
    C16 C49 . 1.385(3) ?
    C17 C18 . 1.396(3) ?
    C18 C51 . 1.379(3) ?
    C18 C19 . 1.507(3) ?
    C19 C20 . 1.516(3) ?
    C19 H19A . 0.9700 ?
    C19 H19B . 0.9700 ?
    C20 C56 . 1.385(3) ?
    C21 C22 . 1.503(3) ?
    C21 H21A . 0.9700 ?
    C21 H21B . 0.9700 ?
    C22 C27 . 1.366(4) ?
    C22 C23 . 1.365(3) ?
    C23 C24 . 1.369(4) ?
    C23 H23 . 0.9300 ?
    C24 C25 . 1.345(4) ?
    C24 H24 . 0.9300 ?
    C25 C26 . 1.363(5) ?
    C25 H25 . 0.9300 ?
    C26 C27 . 1.400(4) ?
    C26 H26 . 0.9300 ?
    C27 H27 . 0.9300 ?
    C28 C29 . 1.385(3) ?
    C28 H28 . 0.9300 ?
    C29 C30 . 1.387(3) ?
    C29 C31 . 1.521(3) ?
    C30 H30 . 0.9300 ?
    C31 C34' . 1.498(5) ?
    C31 C33 . 1.494(4) ?
    C31 C34 . 1.506(4) ?
    C31 C32' . 1.511(5) ?
    C31 C32 . 1.541(4) ?
    C31 C33' . 1.545(5) ?
    C32 H32A . 0.9600 ?
    C32 H32B . 0.9600 ?
    C32 H32C . 0.9600 ?
    C33 H33A . 0.9600 ?
    C33 H33B . 0.9600 ?
    C33 H33C . 0.9600 ?
    C34 H34A . 0.9600 ?
    C34 H34B . 0.9600 ?
    C34 H34C . 0.9600 ?
    C32' H32D . 0.9600 ?
    C32' H32E . 0.9600 ?
    C32' H32F . 0.9600 ?
    C33' H33D . 0.9600 ?
    C33' H33E . 0.9600 ?
    C33' H33F . 0.9600 ?
    C34' H34D . 0.9600 ?
    C34' H34E . 0.9600 ?
    C34' H34F . 0.9600 ?
    C35 C36 . 1.384(3) ?
    C35 H35 . 0.9300 ?
    C36 C37 . 1.390(3) ?
    C36 C38 . 1.537(3) ?
    C37 H37 . 0.9300 ?
    C38 C41 . 1.522(3) ?
    C38 C40 . 1.524(4) ?
    C38 C39 . 1.534(4) ?
    C39 H39A . 0.9600 ?
    C39 H39B . 0.9600 ?
    C39 H39C . 0.9600 ?
    C40 H40A . 0.9600 ?
    C40 H40B . 0.9600 ?
    C40 H40C . 0.9600 ?
    C41 H41A . 0.9600 ?
    C41 H41B . 0.9600 ?
    C41 H41C . 0.9600 ?
    C42 C43 . 1.384(3) ?
    C42 H42 . 0.9300 ?
    C43 C44 . 1.377(3) ?
    C43 C45 . 1.534(3) ?
    C44 H44 . 0.9300 ?
    C45 C47 . 1.502(3) ?
    C45 C48' . 1.511(5) ?
    C45 C47' . 1.519(5) ?
    C45 C48 . 1.526(3) ?
    C45 C46' . 1.523(5) ?
    C45 C46 . 1.533(3) ?
    C46 H46A . 0.9600 ?
    C46 H46B . 0.9600 ?
    C46 H46C . 0.9600 ?
    C47 H47A . 0.9600 ?
    C47 H47B . 0.9600 ?
    C47 H47C . 0.9600 ?
    C48 H48A . 0.9600 ?
    C48 H48B . 0.9600 ?
    C48 H48C . 0.9600 ?
    C46' H46D . 0.9600 ?
    C46' H46E . 0.9600 ?
    C46' H46F . 0.9600 ?
    C47' H47D . 0.9600 ?
    C47' H47E . 0.9600 ?
    C47' H47F . 0.9600 ?
    C48' H48D . 0.9600 ?
    C48' H48E . 0.9600 ?
    C48' H48F . 0.9600 ?
    C49 C50 . 1.379(3) ?
    C49 H49 . 0.9300 ?
    C50 C51 . 1.395(3) ?
    C50 C52 . 1.530(3) ?
    C51 H51 . 0.9300 ?
    C52 C55 . 1.505(3) ?
    C52 C53' . 1.510(5) ?
    C52 C53 . 1.515(3) ?
    C52 C54' . 1.517(5) ?
    C52 C55' . 1.525(5) ?
    C52 C54 . 1.531(3) ?
    C53 H53A . 0.9600 ?
    C53 H53B . 0.9600 ?
    C53 H53C . 0.9600 ?
    C54 H54A . 0.9600 ?
    C54 H54B . 0.9600 ?
    C54 H54C . 0.9600 ?
    C55 H55A . 0.9600 ?
    C55 H55B . 0.9600 ?
    C55 H55C . 0.9600 ?
    C53' H53D . 0.9600 ?
    C53' H53E . 0.9600 ?
    C53' H53F . 0.9600 ?
    C54' H54D . 0.9600 ?
    C54' H54E . 0.9600 ?
    C54' H54F . 0.9600 ?
    C55' H55D . 0.9600 ?
    C55' H55E . 0.9600 ?
    C55' H55F . 0.9600 ?
    C56 C57 . 1.384(3) ?
    C56 H56 . 0.9300 ?
    C57 C58 . 1.379(3) ?
    C57 C59 . 1.525(3) ?
    C58 H58 . 0.9300 ?
    C59 C61' . 1.513(5) ?
    C59 C60 . 1.515(3) ?
    C59 C62 . 1.509(4) ?
    C59 C60' . 1.511(5) ?
    C59 C61 . 1.510(4) ?
    C59 C62' . 1.518(5) ?
    C60 H60A . 0.9600 ?
    C60 H60B . 0.9600 ?
    C60 H60C . 0.9600 ?
    C61 H61A . 0.9600 ?
    C61 H61B . 0.9600 ?
    C61 H61C . 0.9600 ?
    C62 H62A . 0.9600 ?
    C62 H62B . 0.9600 ?
    C62 H62C . 0.9600 ?
    C60' H60D . 0.9600 ?
    C60' H60E . 0.9600 ?
    C60' H60F . 0.9600 ?
    C61' H61D . 0.9600 ?
    C61' H61E . 0.9600 ?
    C61' H61F . 0.9600 ?
    C62' H62D . 0.9600 ?
    C62' H62E . 0.9600 ?
    C62' H62F . 0.9600 ?
loop_
    _geom_angle_atom_site_label_1
    _geom_angle_atom_site_label_2
    _geom_angle_atom_site_label_3
    _geom_angle_site_symmetry_1
    _geom_angle_site_symmetry_3
    _geom_angle
    _geom_angle_publ_flag
    C1 O1 C21 . . 115.40(17) ?
    C5 O2 H2 . . 109.5 ?
    C9 O3 H3 . . 109.5 ?
    C13 O4 H4 . . 109.5 ?
    C17 O5 H5 . . 109.5 ?
    C2 C1 O1 . . 119.59(19) ?
    C2 C1 C20 . . 121.4(2) ?
    O1 C1 C20 . . 118.7(2) ?
    C1 C2 C58 . . 118.4(2) ?
    C1 C2 C3 . . 122.2(2) ?
    C58 C2 C3 . . 119.2(2) ?
    C4 C3 C2 . . 112.05(18) ?
    C4 C3 H3A . . 109.2 ?
    C2 C3 H3A . . 109.2 ?
    C4 C3 H3B . . 109.2 ?
    C2 C3 H3B . . 109.2 ?
    H3A C3 H3B . . 107.9 ?
    C28 C4 C5 . . 117.8(2) ?
    C28 C4 C3 . . 121.1(2) ?
    C5 C4 C3 . . 121.0(2) ?
    O2 C5 C6 . . 115.4(2) ?
    O2 C5 C4 . . 123.1(2) ?
    C6 C5 C4 . . 121.5(2) ?
    C30 C6 C5 . . 118.0(2) ?
    C30 C6 C7 . . 121.5(2) ?
    C5 C6 C7 . . 120.31(19) ?
    C6 C7 C8 . . 112.92(16) ?
    C6 C7 H7A . . 109.0 ?
    C8 C7 H7A . . 109.0 ?
    C6 C7 H7B . . 109.0 ?
    C8 C7 H7B . . 109.0 ?
    H7A C7 H7B . . 107.8 ?
    C9 C8 C35 . . 117.42(19) ?
    C9 C8 C7 . . 124.07(19) ?
    C35 C8 C7 . . 118.43(19) ?
    C8 C9 O3 . . 124.07(18) ?
    C8 C9 C10 . . 121.02(19) ?
    O3 C9 C10 . . 114.86(18) ?
    C37 C10 C9 . . 118.3(2) ?
    C37 C10 C11 . . 121.01(19) ?
    C9 C10 C11 . . 120.61(19) ?
    C12 C11 C10 . . 116.47(17) ?
    C12 C11 H11A . . 108.2 ?
    C10 C11 H11A . . 108.2 ?
    C12 C11 H11B . . 108.2 ?
    C10 C11 H11B . . 108.2 ?
    H11A C11 H11B . . 107.3 ?
    C13 C12 C42 . . 117.8(2) ?
    C13 C12 C11 . . 122.67(19) ?
    C42 C12 C11 . . 119.4(2) ?
    C12 C13 C14 . . 121.65(19) ?
    C12 C13 O4 . . 121.84(19) ?
    C14 C13 O4 . . 116.45(19) ?
    C13 C14 C44 . . 117.6(2) ?
    C13 C14 C15 . . 122.64(19) ?
    C44 C14 C15 . . 119.80(19) ?
    C14 C15 C16 . . 113.64(17) ?
    C14 C15 H15A . . 108.8 ?
    C16 C15 H15A . . 108.8 ?
    C14 C15 H15B . . 108.8 ?
    C16 C15 H15B . . 108.8 ?
    H15A C15 H15B . . 107.7 ?
    C17 C16 C49 . . 118.26(19) ?
    C17 C16 C15 . . 121.58(18) ?
    C49 C16 C15 . . 120.11(18) ?
    C16 C17 O5 . . 122.21(19) ?
    C16 C17 C18 . . 121.16(18) ?
    O5 C17 C18 . . 116.63(18) ?
    C51 C18 C17 . . 117.78(19) ?
    C51 C18 C19 . . 120.78(19) ?
    C17 C18 C19 . . 120.81(18) ?
    C18 C19 C20 . . 111.67(17) ?
    C18 C19 H19A . . 109.3 ?
    C20 C19 H19A . . 109.3 ?
    C18 C19 H19B . . 109.3 ?
    C20 C19 H19B . . 109.3 ?
    H19A C19 H19B . . 107.9 ?
    C56 C20 C1 . . 117.3(2) ?
    C56 C20 C19 . . 121.72(19) ?
    C1 C20 C19 . . 120.92(19) ?
    O1 C21 C22 . . 108.4(2) ?
    O1 C21 H21A . . 110.0 ?
    C22 C21 H21A . . 110.0 ?
    O1 C21 H21B . . 110.0 ?
    C22 C21 H21B . . 110.0 ?
    H21A C21 H21B . . 108.4 ?
    C27 C22 C23 . . 117.8(3) ?
    C27 C22 C21 . . 120.5(3) ?
    C23 C22 C21 . . 121.8(2) ?
    C22 C23 C24 . . 121.7(3) ?
    C22 C23 H23 . . 119.1 ?
    C24 C23 H23 . . 119.1 ?
    C25 C24 C23 . . 120.4(3) ?
    C25 C24 H24 . . 119.8 ?
    C23 C24 H24 . . 119.8 ?
    C24 C25 C26 . . 119.8(3) ?
    C24 C25 H25 . . 120.1 ?
    C26 C25 H25 . . 120.1 ?
    C25 C26 C27 . . 119.5(3) ?
    C25 C26 H26 . . 120.2 ?
    C27 C26 H26 . . 120.2 ?
    C22 C27 C26 . . 120.7(3) ?
    C22 C27 H27 . . 119.7 ?
    C26 C27 H27 . . 119.7 ?
    C29 C28 C4 . . 123.0(2) ?
    C29 C28 H28 . . 118.5 ?
    C4 C28 H28 . . 118.5 ?
    C30 C29 C28 . . 116.6(2) ?
    C30 C29 C31 . . 120.9(2) ?
    C28 C29 C31 . . 122.5(2) ?
    C29 C30 C6 . . 123.0(2) ?
    C29 C30 H30 . . 118.5 ?
    C6 C30 H30 . . 118.5 ?
    C33 C31 C34 . . 111.3(4) ?
    C34' C31 C32' . . 115.3(7) ?
    C34' C31 C29 . . 117.9(6) ?
    C33 C31 C29 . . 114.0(3) ?
    C34 C31 C29 . . 110.3(3) ?
    C32' C31 C29 . . 111.2(6) ?
    C33 C31 C32 . . 106.0(3) ?
    C34 C31 C32 . . 107.5(5) ?
    C29 C31 C32 . . 107.4(2) ?
    C34' C31 C33' . . 100.9(7) ?
    C32' C31 C33' . . 105.5(8) ?
    C29 C31 C33' . . 103.8(6) ?
    C31 C32 H32A . . 109.5 ?
    C31 C32 H32B . . 109.5 ?
    C31 C32 H32C . . 109.5 ?
    C31 C33 H33A . . 109.5 ?
    C31 C33 H33B . . 109.5 ?
    C31 C33 H33C . . 109.5 ?
    C31 C34 H34A . . 109.5 ?
    C31 C34 H34B . . 109.5 ?
    C31 C34 H34C . . 109.5 ?
    C31 C32' H32D . . 109.5 ?
    C31 C32' H32E . . 109.5 ?
    H32D C32' H32E . . 109.5 ?
    C31 C32' H32F . . 109.5 ?
    H32D C32' H32F . . 109.5 ?
    H32E C32' H32F . . 109.5 ?
    C31 C33' H33D . . 109.5 ?
    C31 C33' H33E . . 109.5 ?
    H33D C33' H33E . . 109.5 ?
    C31 C33' H33F . . 109.5 ?
    H33D C33' H33F . . 109.5 ?
    H33E C33' H33F . . 109.5 ?
    C31 C34' H34D . . 109.5 ?
    C31 C34' H34E . . 109.5 ?
    H34D C34' H34E . . 109.5 ?
    C31 C34' H34F . . 109.5 ?
    H34D C34' H34F . . 109.5 ?
    H34E C34' H34F . . 109.5 ?
    C36 C35 C8 . . 123.9(2) ?
    C36 C35 H35 . . 118.0 ?
    C8 C35 H35 . . 118.0 ?
    C35 C36 C37 . . 115.8(2) ?
    C35 C36 C38 . . 123.3(2) ?
    C37 C36 C38 . . 120.8(2) ?
    C10 C37 C36 . . 123.1(2) ?
    C10 C37 H37 . . 118.4 ?
    C36 C37 H37 . . 118.4 ?
    C41 C38 C40 . . 109.3(2) ?
    C41 C38 C39 . . 108.8(2) ?
    C40 C38 C39 . . 107.3(2) ?
    C41 C38 C36 . . 110.1(2) ?
    C40 C38 C36 . . 109.4(2) ?
    C39 C38 C36 . . 111.8(2) ?
    C38 C39 H39A . . 109.5 ?
    C38 C39 H39B . . 109.5 ?
    H39A C39 H39B . . 109.5 ?
    C38 C39 H39C . . 109.5 ?
    H39A C39 H39C . . 109.5 ?
    H39B C39 H39C . . 109.5 ?
    C38 C40 H40A . . 109.5 ?
    C38 C40 H40B . . 109.5 ?
    H40A C40 H40B . . 109.5 ?
    C38 C40 H40C . . 109.5 ?
    H40A C40 H40C . . 109.5 ?
    H40B C40 H40C . . 109.5 ?
    C38 C41 H41A . . 109.5 ?
    C38 C41 H41B . . 109.5 ?
    H41A C41 H41B . . 109.5 ?
    C38 C41 H41C . . 109.5 ?
    H41A C41 H41C . . 109.5 ?
    H41B C41 H41C . . 109.5 ?
    C43 C42 C12 . . 123.0(2) ?
    C43 C42 H42 . . 118.5 ?
    C12 C42 H42 . . 118.5 ?
    C44 C43 C42 . . 116.7(2) ?
    C44 C43 C45 . . 123.2(2) ?
    C42 C43 C45 . . 120.1(2) ?
    C43 C44 C14 . . 123.1(2) ?
    C43 C44 H44 . . 118.4 ?
    C14 C44 H44 . . 118.4 ?
    C48' C45 C47' . . 110.7(9) ?
    C47 C45 C48 . . 111.0(3) ?
    C48' C45 C46' . . 107.1(9) ?
    C47' C45 C46' . . 110.1(9) ?
    C48 C45 C46' . . 136.0(8) ?
    C47 C45 C43 . . 108.1(2) ?
    C48' C45 C43 . . 108.2(7) ?
    C47' C45 C43 . . 108.3(8) ?
    C48 C45 C43 . . 111.5(2) ?
    C46' C45 C43 . . 112.5(8) ?
    C47 C45 C46 . . 110.4(3) ?
    C48 C45 C46 . . 105.5(3) ?
    C43 C45 C46 . . 110.5(2) ?
    C45 C46 H46A . . 109.5 ?
    C45 C46 H46B . . 109.5 ?
    C45 C46 H46C . . 109.5 ?
    C45 C47 H47A . . 109.5 ?
    C45 C47 H47B . . 109.5 ?
    C45 C47 H47C . . 109.5 ?
    C45 C48 H48A . . 109.5 ?
    C45 C48 H48B . . 109.5 ?
    C45 C48 H48C . . 109.5 ?
    C45 C46' H46D . . 109.5 ?
    C45 C46' H46E . . 109.5 ?
    H46D C46' H46E . . 109.5 ?
    C45 C46' H46F . . 109.5 ?
    H46D C46' H46F . . 109.5 ?
    H46E C46' H46F . . 109.5 ?
    C45 C47' H47D . . 109.5 ?
    C45 C47' H47E . . 109.5 ?
    H47D C47' H47E . . 109.5 ?
    C45 C47' H47F . . 109.5 ?
    H47D C47' H47F . . 109.5 ?
    H47E C47' H47F . . 109.5 ?
    C45 C48' H48D . . 109.5 ?
    C45 C48' H48E . . 109.5 ?
    H48D C48' H48E . . 109.5 ?
    C45 C48' H48F . . 109.5 ?
    H48D C48' H48F . . 109.5 ?
    H48E C48' H48F . . 109.5 ?
    C50 C49 C16 . . 123.32(19) ?
    C50 C49 H49 . . 118.3 ?
    C16 C49 H49 . . 118.3 ?
    C49 C50 C51 . . 116.04(19) ?
    C49 C50 C52 . . 123.01(19) ?
    C51 C50 C52 . . 120.8(2) ?
    C18 C51 C50 . . 123.4(2) ?
    C18 C51 H51 . . 118.3 ?
    C50 C51 H51 . . 118.3 ?
    C55 C52 C53 . . 111.6(3) ?
    C53' C52 C54' . . 111.4(11) ?
    C55 C52 C50 . . 108.4(2) ?
    C53' C52 C50 . . 112.9(10) ?
    C53 C52 C50 . . 110.3(2) ?
    C54' C52 C50 . . 106.6(11) ?
    C53' C52 C55' . . 108.2(10) ?
    C54' C52 C55' . . 108.5(10) ?
    C50 C52 C55' . . 109.3(7) ?
    C55 C52 C54 . . 108.8(3) ?
    C53 C52 C54 . . 105.5(2) ?
    C50 C52 C54 . . 112.1(2) ?
    C55' C52 C54 . . 138.4(7) ?
    C52 C53 H53A . . 109.5 ?
    C52 C53 H53B . . 109.5 ?
    C52 C53 H53C . . 109.5 ?
    C52 C54 H54A . . 109.5 ?
    C52 C54 H54B . . 109.5 ?
    C52 C54 H54C . . 109.5 ?
    C52 C55 H55A . . 109.5 ?
    C52 C55 H55B . . 109.5 ?
    C52 C55 H55C . . 109.5 ?
    C52 C53' H53D . . 109.5 ?
    C52 C53' H53E . . 109.5 ?
    H53D C53' H53E . . 109.5 ?
    C52 C53' H53F . . 109.5 ?
    H53D C53' H53F . . 109.5 ?
    H53E C53' H53F . . 109.5 ?
    C52 C54' H54D . . 109.5 ?
    C52 C54' H54E . . 109.5 ?
    H54D C54' H54E . . 109.5 ?
    C52 C54' H54F . . 109.5 ?
    H54D C54' H54F . . 109.5 ?
    H54E C54' H54F . . 109.5 ?
    C52 C55' H55D . . 109.5 ?
    C52 C55' H55E . . 109.5 ?
    H55D C55' H55E . . 109.5 ?
    C52 C55' H55F . . 109.5 ?
    H55D C55' H55F . . 109.5 ?
    H55E C55' H55F . . 109.5 ?
    C57 C56 C20 . . 123.4(2) ?
    C57 C56 H56 . . 118.3 ?
    C20 C56 H56 . . 118.3 ?
    C58 C57 C56 . . 117.2(2) ?
    C58 C57 C59 . . 122.7(2) ?
    C56 C57 C59 . . 120.0(2) ?
    C57 C58 C2 . . 122.4(2) ?
    C57 C58 H58 . . 118.8 ?
    C2 C58 H58 . . 118.8 ?
    C60 C59 C62 . . 111.2(4) ?
    C61' C59 C60' . . 111.6(10) ?
    C61' C59 C57 . . 107.1(9) ?
    C60 C59 C57 . . 108.3(2) ?
    C62 C59 C57 . . 109.7(2) ?
    C60' C59 C57 . . 106.8(9) ?
    C60 C59 C61 . . 106.8(3) ?
    C62 C59 C61 . . 108.6(4) ?
    C57 C59 C61 . . 112.3(2) ?
    C61' C59 C62' . . 109.4(9) ?
    C60' C59 C62' . . 108.6(9) ?
    C57 C59 C62' . . 113.4(7) ?
    C59 C60 H60A . . 109.5 ?
    C59 C60 H60B . . 109.5 ?
    C59 C60 H60C . . 109.5 ?
    C59 C61 H61A . . 109.5 ?
    C59 C61 H61B . . 109.5 ?
    C59 C61 H61C . . 109.5 ?
    C59 C62 H62A . . 109.5 ?
    C59 C62 H62B . . 109.5 ?
    C59 C62 H62C . . 109.5 ?
    C59 C60' H60D . . 109.5 ?
    C59 C60' H60E . . 109.5 ?
    H60D C60' H60E . . 109.5 ?
    C59 C60' H60F . . 109.5 ?
    H60D C60' H60F . . 109.5 ?
    H60E C60' H60F . . 109.5 ?
    C59 C61' H61D . . 109.5 ?
    C59 C61' H61E . . 109.5 ?
    H61D C61' H61E . . 109.5 ?
    C59 C61' H61F . . 109.5 ?
    H61D C61' H61F . . 109.5 ?
    H61E C61' H61F . . 109.5 ?
    C59 C62' H62D . . 109.5 ?
    C59 C62' H62E . . 109.5 ?
    H62D C62' H62E . . 109.5 ?
    C59 C62' H62F . . 109.5 ?
    H62D C62' H62F . . 109.5 ?
    H62E C62' H62F . . 109.5 ?
loop_
    _geom_torsion_atom_site_label_1
    _geom_torsion_atom_site_label_2
    _geom_torsion_atom_site_label_3
    _geom_torsion_atom_site_label_4
    _geom_torsion_site_symmetry_1
    _geom_torsion_site_symmetry_2
    _geom_torsion_site_symmetry_3
    _geom_torsion_site_symmetry_4
    _geom_torsion
    _geom_torsion_publ_flag
    C21 O1 C1 C2 . . . . 88.0(2) ?
    C21 O1 C1 C20 . . . . -97.9(2) ?
    O1 C1 C2 C58 . . . . 174.25(18) ?
    C20 C1 C2 C58 . . . . 0.2(3) ?
    O1 C1 C2 C3 . . . . 0.1(3) ?
    C20 C1 C2 C3 . . . . -173.9(2) ?
    C1 C2 C3 C4 . . . . 130.4(2) ?
    C58 C2 C3 C4 . . . . -43.7(3) ?
    C2 C3 C4 C28 . . . . 123.0(2) ?
    C2 C3 C4 C5 . . . . -54.0(3) ?
    C28 C4 C5 O2 . . . . 179.8(2) ?
    C3 C4 C5 O2 . . . . -3.1(3) ?
    C28 C4 C5 C6 . . . . 0.0(3) ?
    C3 C4 C5 C6 . . . . 177.1(2) ?
    O2 C5 C6 C30 . . . . -177.98(18) ?
    C4 C5 C6 C30 . . . . 1.8(3) ?
    O2 C5 C6 C7 . . . . 5.7(3) ?
    C4 C5 C6 C7 . . . . -174.50(18) ?
    C30 C6 C7 C8 . . . . -93.9(2) ?
    C5 C6 C7 C8 . . . . 82.3(2) ?
    C6 C7 C8 C9 . . . . -126.2(2) ?
    C6 C7 C8 C35 . . . . 57.0(3) ?
    C35 C8 C9 O3 . . . . -176.16(18) ?
    C7 C8 C9 O3 . . . . 7.1(3) ?
    C35 C8 C9 C10 . . . . 6.7(3) ?
    C7 C8 C9 C10 . . . . -170.06(18) ?
    C8 C9 C10 C37 . . . . -5.8(3) ?
    O3 C9 C10 C37 . . . . 176.79(18) ?
    C8 C9 C10 C11 . . . . 171.38(18) ?
    O3 C9 C10 C11 . . . . -6.0(3) ?
    C37 C10 C11 C12 . . . . -81.4(3) ?
    C9 C10 C11 C12 . . . . 101.4(2) ?
    C10 C11 C12 C13 . . . . -92.6(3) ?
    C10 C11 C12 C42 . . . . 91.6(2) ?
    C42 C12 C13 C14 . . . . 5.5(3) ?
    C11 C12 C13 C14 . . . . -170.40(19) ?
    C42 C12 C13 O4 . . . . -177.51(18) ?
    C11 C12 C13 O4 . . . . 6.6(3) ?
    C12 C13 C14 C44 . . . . -4.0(3) ?
    O4 C13 C14 C44 . . . . 178.87(17) ?
    C12 C13 C14 C15 . . . . 175.02(19) ?
    O4 C13 C14 C15 . . . . -2.1(3) ?
    C13 C14 C15 C16 . . . . 97.2(2) ?
    C44 C14 C15 C16 . . . . -83.8(2) ?
    C14 C15 C16 C17 . . . . -89.7(2) ?
    C14 C15 C16 C49 . . . . 87.8(2) ?
    C49 C16 C17 O5 . . . . -177.51(18) ?
    C15 C16 C17 O5 . . . . 0.0(3) ?
    C49 C16 C17 C18 . . . . 2.7(3) ?
    C15 C16 C17 C18 . . . . -179.79(19) ?
    C16 C17 C18 C51 . . . . -1.7(3) ?
    O5 C17 C18 C51 . . . . 178.52(18) ?
    C16 C17 C18 C19 . . . . -172.71(18) ?
    O5 C17 C18 C19 . . . . 7.5(3) ?
    C51 C18 C19 C20 . . . . -92.5(2) ?
    C17 C18 C19 C20 . . . . 78.2(2) ?
    C2 C1 C20 C56 . . . . 0.1(3) ?
    O1 C1 C20 C56 . . . . -173.96(17) ?
    C2 C1 C20 C19 . . . . 176.6(2) ?
    O1 C1 C20 C19 . . . . 2.6(3) ?
    C18 C19 C20 C56 . . . . 14.7(3) ?
    C18 C19 C20 C1 . . . . -161.70(19) ?
    C1 O1 C21 C22 . . . . -168.44(19) ?
    O1 C21 C22 C27 . . . . -134.9(3) ?
    O1 C21 C22 C23 . . . . 44.4(3) ?
    C27 C22 C23 C24 . . . . -0.4(4) ?
    C21 C22 C23 C24 . . . . -179.7(2) ?
    C22 C23 C24 C25 . . . . 0.3(4) ?
    C23 C24 C25 C26 . . . . 0.8(5) ?
    C24 C25 C26 C27 . . . . -1.8(6) ?
    C23 C22 C27 C26 . . . . -0.6(5) ?
    C21 C22 C27 C26 . . . . 178.7(3) ?
    C25 C26 C27 C22 . . . . 1.7(5) ?
    C5 C4 C28 C29 . . . . -1.3(3) ?
    C3 C4 C28 C29 . . . . -178.4(2) ?
    C4 C28 C29 C30 . . . . 0.6(3) ?
    C4 C28 C29 C31 . . . . 179.6(2) ?
    C28 C29 C30 C6 . . . . 1.3(3) ?
    C31 C29 C30 C6 . . . . -177.7(2) ?
    C5 C6 C30 C29 . . . . -2.5(3) ?
    C7 C6 C30 C29 . . . . 173.72(19) ?
    C30 C29 C31 C34' . . . . 8.1(7) ?
    C28 C29 C31 C34' . . . . -170.9(6) ?
    C30 C29 C31 C33 . . . . -179.8(4) ?
    C28 C29 C31 C33 . . . . 1.2(4) ?
    C30 C29 C31 C34 . . . . 54.1(5) ?
    C28 C29 C31 C34 . . . . -124.9(5) ?
    C30 C29 C31 C32' . . . . -128.4(7) ?
    C28 C29 C31 C32' . . . . 52.6(8) ?
    C30 C29 C31 C32 . . . . -62.7(4) ?
    C28 C29 C31 C32 . . . . 118.3(4) ?
    C30 C29 C31 C33' . . . . 118.6(6) ?
    C28 C29 C31 C33' . . . . -60.3(7) ?
    C9 C8 C35 C36 . . . . -2.5(3) ?
    C7 C8 C35 C36 . . . . 174.43(19) ?
    C8 C35 C36 C37 . . . . -2.4(3) ?
    C8 C35 C36 C38 . . . . -178.8(2) ?
    C9 C10 C37 C36 . . . . 0.6(3) ?
    C11 C10 C37 C36 . . . . -176.65(19) ?
    C35 C36 C37 C10 . . . . 3.4(3) ?
    C38 C36 C37 C10 . . . . 179.9(2) ?
    C35 C36 C38 C41 . . . . -135.0(3) ?
    C37 C36 C38 C41 . . . . 48.7(3) ?
    C35 C36 C38 C40 . . . . 104.9(3) ?
    C37 C36 C38 C40 . . . . -71.4(3) ?
    C35 C36 C38 C39 . . . . -13.9(3) ?
    C37 C36 C38 C39 . . . . 169.9(2) ?
    C13 C12 C42 C43 . . . . -2.8(3) ?
    C11 C12 C42 C43 . . . . 173.2(2) ?
    C12 C42 C43 C44 . . . . -1.2(3) ?
    C12 C42 C43 C45 . . . . 179.3(2) ?
    C42 C43 C44 C14 . . . . 2.9(3) ?
    C45 C43 C44 C14 . . . . -177.67(19) ?
    C13 C14 C44 C43 . . . . -0.3(3) ?
    C15 C14 C44 C43 . . . . -179.39(19) ?
    C44 C43 C45 C47 . . . . 108.0(3) ?
    C42 C43 C45 C47 . . . . -72.5(3) ?
    C44 C43 C45 C48' . . . . -74.4(8) ?
    C42 C43 C45 C48' . . . . 105.0(8) ?
    C44 C43 C45 C47' . . . . 45.6(9) ?
    C42 C43 C45 C47' . . . . -134.9(9) ?
    C44 C43 C45 C48 . . . . -14.2(4) ?
    C42 C43 C45 C48 . . . . 165.3(3) ?
    C44 C43 C45 C46' . . . . 167.5(9) ?
    C42 C43 C45 C46' . . . . -13.1(9) ?
    C44 C43 C45 C46 . . . . -131.1(3) ?
    C42 C43 C45 C46 . . . . 48.4(3) ?
    C17 C16 C49 C50 . . . . -1.5(3) ?
    C15 C16 C49 C50 . . . . -179.0(2) ?
    C16 C49 C50 C51 . . . . -0.8(3) ?
    C16 C49 C50 C52 . . . . 174.7(2) ?
    C17 C18 C51 C50 . . . . -0.7(3) ?
    C19 C18 C51 C50 . . . . 170.31(19) ?
    C49 C50 C51 C18 . . . . 1.9(3) ?
    C52 C50 C51 C18 . . . . -173.7(2) ?
    C49 C50 C52 C55 . . . . -105.1(3) ?
    C51 C50 C52 C55 . . . . 70.1(3) ?
    C49 C50 C52 C53' . . . . 70.9(11) ?
    C51 C50 C52 C53' . . . . -113.8(11) ?
    C49 C50 C52 C53 . . . . 132.3(3) ?
    C51 C50 C52 C53 . . . . -52.4(3) ?
    C49 C50 C52 C54' . . . . -51.6(11) ?
    C51 C50 C52 C54' . . . . 123.6(11) ?
    C49 C50 C52 C55' . . . . -168.6(9) ?
    C51 C50 C52 C55' . . . . 6.6(9) ?
    C49 C50 C52 C54 . . . . 15.0(3) ?
    C51 C50 C52 C54 . . . . -169.7(2) ?
    C1 C20 C56 C57 . . . . 0.6(3) ?
    C19 C20 C56 C57 . . . . -175.9(2) ?
    C20 C56 C57 C58 . . . . -1.5(3) ?
    C20 C56 C57 C59 . . . . 174.23(19) ?
    C56 C57 C58 C2 . . . . 1.8(3) ?
    C59 C57 C58 C2 . . . . -173.8(2) ?
    C1 C2 C58 C57 . . . . -1.3(3) ?
    C3 C2 C58 C57 . . . . 173.0(2) ?
    C58 C57 C59 C61' . . . . -57.1(10) ?
    C56 C57 C59 C61' . . . . 127.4(10) ?
    C58 C57 C59 C60 . . . . 107.6(4) ?
    C56 C57 C59 C60 . . . . -67.9(4) ?
    C58 C57 C59 C62 . . . . -130.8(5) ?
    C56 C57 C59 C62 . . . . 53.7(5) ?
    C58 C57 C59 C60' . . . . 62.5(11) ?
    C56 C57 C59 C60' . . . . -113.0(11) ?
    C58 C57 C59 C61 . . . . -10.1(5) ?
    C56 C57 C59 C61 . . . . 174.5(4) ?
    C58 C57 C59 C62' . . . . -177.9(9) ?
    C56 C57 C59 C62' . . . . 6.6(9) ?
loop_
    _geom_hbond_atom_site_label_D
    _geom_hbond_atom_site_label_H
    _geom_hbond_atom_site_label_A
    _geom_hbond_site_symmetry_A
    _geom_hbond_distance_DH
    _geom_hbond_distance_HA
    _geom_hbond_distance_DA
    _geom_hbond_angle_DHA
    O3 H3 O5 2_656 0.82 2.04 2.7197(19) 140
    O4 H4 O3 . 0.82 2.04 2.847(2) 168
    O5 H5 O4 . 0.82 2.00 2.803(2) 168
_iucr_refine_instructions_details
;
TITL GAPE1003 in P-1 (narrow without absorption)
CELL  0.71073  14.1467  14.3235  15.2179   70.653   78.776   71.573
ZERR     2.00   0.0008   0.0009   0.0009    0.003    0.003    0.003
LATT 1
SFAC C  H  O
UNIT 124  152  10
MERG 2
OMIT  0   1   0
OMIT  0   0   1
OMIT  0   1   1
OMIT  1   1   1
OMIT  1   1   0
OMIT  2   1   0
OMIT  2  -1   1
OMIT  1   2   1
OMIT  2   0   1
OMIT -1   0   4
OMIT -6
L.S. 20
ACTA
BOND  $H
FMAP 2
PLAN 5
WPDB   1
CONF
EQIV    $1  1-X,-Y,1-Z
HTAB    O3  O5_$1
HTAB    O4  O3
HTAB    O5  O4
HTAB    2.00000
MPLA  5 O1 O2 O3 O4 O5   C1 C21 H2 H3 H4 H5
SIZE     0.10   0.18   0.38
DFIX 61 .005 C31 C32  C31 C33  C31 C34  C31 C32'  C31 C33'  C31 C34'
DFIX 61.6330 C32 C33  C32 C34  C33 C34  C32' C33'  C32' C34'  C33' C34'
DFIX 61 .005 C45 C46  C45 C47  C45 C48  C45 C46'  C45 C47'  C45 C48'
DFIX 61.6330 C46 C47  C46 C48  C47 C48  C46' C47'  C46' C48'  C47' C48'
DFIX 61 .005 C52 C53  C52 C54  C52 C55  C52 C53'  C52 C54'  C52 C55'
DFIX 61.6330 C53 C54  C53 C55  C54 C55  C53' C54'  C53' C55'  C54' C55'
DFIX 61 .005 C59 C60  C59 C61  C59 C62  C59 C60'  C59 C61'  C59 C62'
DFIX 61.6330 C60 C61  C60 C62  C61 C62  C60' C61'  C60' C62'  C61' C62'
ISOR C32 C33 C34 C46 C47 C48 C53 C54 C55 C60 C61 C62
TEMP    23.00
WGHT    0.086300
EXTI    0.006231
FVAR       0.42041   0.74480   0.83653   0.85042   0.84503   1.51519
O1    3    0.360777    0.286374    0.593041    11.00000    0.06114    0.05543 =
         0.04252   -0.01832    0.00045   -0.00727
O2    3    0.620753    0.124930    0.561985    11.00000    0.05657    0.06270 =
         0.08088   -0.01502   -0.01846   -0.02223
AFIX 147
H2    2    0.566903    0.167788    0.550622    11.00000   -1.50000
AFIX   0
O3    3    0.710313   -0.052029    0.433507    11.00000    0.06533    0.06332 =
         0.04042   -0.01235   -0.00030   -0.03157
AFIX 147
H3    2    0.697209   -0.050857    0.488109    11.00000   -1.50000
AFIX   0
O4    3    0.552634   -0.012243    0.323806    11.00000    0.05130    0.07029 =
         0.04357   -0.01185   -0.00405   -0.01182
AFIX 147
H4    2    0.602411   -0.031123    0.351929    11.00000   -1.50000
AFIX   0
O5    3    0.379441    0.116403    0.390787    11.00000    0.05614    0.04793 =
         0.04183   -0.00864   -0.00277   -0.00599
AFIX 147
H5    2    0.424309    0.074875    0.369350    11.00000   -1.50000
AFIX   0
C1    1    0.413180    0.324435    0.507667    11.00000    0.04865    0.04350 =
         0.03938   -0.01260   -0.00444   -0.00397
C2    1    0.503008    0.344594    0.506708    11.00000    0.04891    0.05716 =
         0.04872   -0.02051   -0.00971   -0.00461
C3    1    0.547537    0.326374    0.596377    11.00000    0.05495    0.08333 =
         0.05763   -0.03355   -0.01253   -0.00560
AFIX  23
H3A   2    0.541658    0.392134    0.605109    11.00000   -1.20000
H3B   2    0.509697    0.289608    0.649238    11.00000   -1.20000
AFIX   0
C4    1    0.656435    0.265377    0.594181    11.00000    0.05211    0.05824 =
         0.04272   -0.01759   -0.00957   -0.00777
C5    1    0.686754    0.171039    0.575335    11.00000    0.04945    0.05637 =
         0.03915   -0.00985   -0.00991   -0.01802
C6    1    0.786828    0.116642    0.569114    11.00000    0.05150    0.04635 =
         0.03655   -0.00832   -0.00977   -0.01382
C7    1    0.818375    0.019498    0.540162    11.00000    0.05782    0.04512 =
         0.04072   -0.00710   -0.01179   -0.01467
AFIX  23
H7A   2    0.769327   -0.019089    0.568497    11.00000   -1.20000
H7B   2    0.881993   -0.022465    0.563747    11.00000   -1.20000
AFIX   0
C8    1    0.828823    0.039774    0.434584    11.00000    0.04246    0.03704 =
         0.04060   -0.00783   -0.00576   -0.00746
C9    1    0.781242    0.000945    0.389424    11.00000    0.04080    0.03682 =
         0.04112   -0.00528   -0.00268   -0.00973
C10   1    0.805867    0.009256    0.293877    11.00000    0.04175    0.04247 =
         0.04064   -0.01263   -0.00435   -0.00521
C11   1    0.764123   -0.046271    0.247958    11.00000    0.04826    0.05201 =
         0.04597   -0.02086   -0.00167   -0.00537
AFIX  23
H11A  2    0.817849   -0.077042    0.207283    11.00000   -1.20000
H11B  2    0.743306   -0.101878    0.296526    11.00000   -1.20000
AFIX   0
C12   1    0.676910    0.017931    0.191214    11.00000    0.04821    0.04705 =
         0.04292   -0.01944   -0.00644   -0.00727
C13   1    0.578177    0.027903    0.228832    11.00000    0.04963    0.04465 =
         0.03634   -0.01388   -0.00140   -0.00903
C14   1    0.499757    0.074428    0.172928    11.00000    0.04602    0.04338 =
         0.04837   -0.01996   -0.00367   -0.00955
C15   1    0.392299    0.078749    0.211178    11.00000    0.04989    0.05113 =
         0.05055   -0.01823   -0.00696   -0.01595
AFIX  23
H15A  2    0.391056    0.022665    0.268264    11.00000   -1.20000
H15B  2    0.359227    0.068597    0.166251    11.00000   -1.20000
AFIX   0
C16   1    0.333805    0.179478    0.232083    11.00000    0.03810    0.04716 =
         0.04059   -0.01360   -0.00056   -0.01580
C17   1    0.330329    0.193053    0.318516    11.00000    0.03885    0.04519 =
         0.03728   -0.00485   -0.00529   -0.01410
C18   1    0.276171    0.285673    0.337130    11.00000    0.04404    0.04597 =
         0.03873   -0.01083   -0.00202   -0.01466
C19   1    0.282538    0.304447    0.427313    11.00000    0.05150    0.04865 =
         0.04278   -0.01396   -0.00365   -0.01107
AFIX  23
H19A  2    0.280080    0.243062    0.478830    11.00000   -1.20000
H19B  2    0.225289    0.359812    0.438184    11.00000   -1.20000
AFIX   0
C20   1    0.378045    0.332313    0.424911    11.00000    0.04887    0.04089 =
         0.04231   -0.01245   -0.00728   -0.00696
C21   1    0.293224    0.361644    0.632919    11.00000    0.06890    0.07471 =
         0.06639   -0.03316    0.00171   -0.00040
AFIX  23
H21A  2    0.235891    0.396730    0.597072    11.00000   -1.20000
H21B  2    0.325840    0.412183    0.632192    11.00000   -1.20000
AFIX   0
C22   1    0.259717    0.309007    0.731955    11.00000    0.06002    0.07042 =
         0.05720   -0.03292    0.00315   -0.01311
C23   1    0.325724    0.235591    0.790977    11.00000    0.07045    0.09269 =
         0.06077   -0.01471   -0.00668   -0.02972
AFIX  43
H23   2    0.393278    0.217919    0.769440    11.00000   -1.20000
AFIX   0
C24   1    0.295073    0.187292    0.881051    11.00000    0.10516    0.10349 =
         0.06358   -0.02678   -0.00588   -0.04351
AFIX  43
H24   2    0.341831    0.137806    0.919714    11.00000   -1.20000
AFIX   0
C25   1    0.197809    0.210953    0.913960    11.00000    0.14401    0.10864 =
         0.06744   -0.04343    0.02583   -0.04326
AFIX  43
H25   2    0.177503    0.178559    0.975427    11.00000   -1.20000
AFIX   0
C26   1    0.129051    0.282561    0.856966    11.00000    0.09991    0.13383 =
         0.10193   -0.04937    0.04215   -0.01209
AFIX  43
H26   2    0.061445    0.297869    0.878760    11.00000   -1.20000
AFIX   0
C27   1    0.160920    0.332873    0.765431    11.00000    0.08120    0.10779 =
         0.08681   -0.03766    0.01017    0.00323
AFIX  43
H27   2    0.114353    0.383072    0.727001    11.00000   -1.20000
AFIX   0
C28   1    0.730010    0.303853    0.606659    11.00000    0.05975    0.05613 =
         0.05877   -0.02474   -0.01537   -0.00965
AFIX  43
H28   2    0.710686    0.367513    0.618049    11.00000   -1.20000
AFIX   0
C29   1    0.830807    0.251648    0.602894    11.00000    0.05714    0.05489 =
         0.05867   -0.02137   -0.01551   -0.01205
C30   1    0.856438    0.157509    0.584845    11.00000    0.04725    0.05622 =
         0.05135   -0.01675   -0.01115   -0.01012
AFIX  43
H30   2    0.923444    0.120087    0.583226    11.00000   -1.20000
AFIX   0
C31   1    0.910698    0.294860    0.616071    11.00000    0.06539    0.07439 =
         0.10367   -0.04020   -0.01913   -0.02102
PART 1
C32   1    0.961989    0.219964    0.703148    21.00000    0.15100    0.12321 =
         0.24921   -0.03236   -0.14363   -0.03624
AFIX 137
H32A  2    0.989110    0.152709    0.694641    21.00000   -1.50000
H32B  2    0.913801    0.216997    0.757278    21.00000   -1.50000
H32C  2    1.015018    0.243517    0.711784    21.00000   -1.50000
AFIX   0
C33   1    0.870315    0.396762    0.635213    21.00000    0.10014    0.08685 =
         0.23393   -0.08798   -0.05204   -0.01958
AFIX 137
H33A  2    0.923705    0.416028    0.648938    21.00000   -1.50000
H33B  2    0.820164    0.392155    0.687794    21.00000   -1.50000
H33C  2    0.841125    0.447591    0.581209    21.00000   -1.50000
AFIX   0
C34   1    0.989542    0.298618    0.533673    21.00000    0.17208    0.32241 =
         0.22810   -0.18166    0.09142   -0.19371
AFIX 137
H34A  2    1.045019    0.314618    0.547420    21.00000   -1.50000
H34B  2    0.961695    0.350597    0.479594    21.00000   -1.50000
H34C  2    1.012172    0.233034    0.521480    21.00000   -1.50000
PART 2
AFIX   0
C32'  1    0.885834    0.325777    0.705447   -21.00000    0.11558
AFIX  33
H32D  2    0.890386    0.265453    0.758265   -21.00000   -1.50000
H32E  2    0.819031    0.370398    0.706989   -21.00000   -1.50000
H32F  2    0.932292    0.361119    0.707860   -21.00000   -1.50000
AFIX   0
C33'  1    0.900663    0.396515    0.535918   -21.00000    0.11449
AFIX  33
H33D  2    0.949957    0.428658    0.538113   -21.00000   -1.50000
H33E  2    0.834947    0.441708    0.542980   -21.00000   -1.50000
H33F  2    0.910850    0.382331    0.476868   -21.00000   -1.50000
AFIX   0
C34'  1    1.018159    0.239954    0.596280   -21.00000    0.08538
AFIX  33
H34D  2    1.028429    0.230254    0.535305   -21.00000   -1.50000
H34E  2    1.034741    0.174258    0.642517   -21.00000   -1.50000
H34F  2    1.060185    0.280155    0.598332   -21.00000   -1.50000
PART 0
AFIX   0
C35   1    0.893854    0.096694    0.379945    11.00000    0.04664    0.05144 =
         0.04692   -0.01043   -0.00959   -0.01459
AFIX  43
H35   2    0.924202    0.125494    0.409405    11.00000   -1.20000
AFIX   0
C36   1    0.916187    0.113110    0.284254    11.00000    0.04238    0.05243 =
         0.04853   -0.00704   -0.00270   -0.01227
C37   1    0.872009    0.065198    0.244144    11.00000    0.04521    0.06088 =
         0.03821   -0.01065    0.00010   -0.00869
AFIX  43
H37   2    0.887986    0.071301    0.180612    11.00000   -1.20000
AFIX   0
C38   1    0.989790    0.174618    0.225008    11.00000    0.05682    0.06609 =
         0.05546   -0.00274    0.00143   -0.02652
C39   1    1.014734    0.236188    0.278577    11.00000    0.10210    0.09629 =
         0.08892   -0.01299    0.00558   -0.06306
AFIX 137
H39A  2    1.044481    0.189986    0.334135    11.00000   -1.50000
H39B  2    0.954457    0.283749    0.295558    11.00000   -1.50000
H39C  2    1.060877    0.273371    0.239572    11.00000   -1.50000
AFIX   0
C40   1    1.087746    0.100820    0.199614    11.00000    0.06089    0.11421 =
         0.08209   -0.01708    0.01388   -0.03215
AFIX 137
H40A  2    1.075090    0.062437    0.164168    11.00000   -1.50000
H40B  2    1.115971    0.054355    0.255813    11.00000   -1.50000
H40C  2    1.133875    0.139187    0.162866    11.00000   -1.50000
AFIX   0
C41   1    0.945710    0.248545    0.135678    11.00000    0.09792    0.10457 =
         0.07788    0.02627   -0.01868   -0.05358
AFIX 137
H41A  2    0.991206    0.288252    0.100245    11.00000   -1.50000
H41B  2    0.882964    0.293778    0.151425    11.00000   -1.50000
H41C  2    0.935160    0.210229    0.099026    11.00000   -1.50000
AFIX   0
C42   1    0.695137    0.064044    0.096109    11.00000    0.04966    0.06257 =
         0.04610   -0.02082   -0.00144   -0.01429
AFIX  43
H42   2    0.761058    0.060462    0.070619    11.00000   -1.20000
AFIX   0
C43   1    0.619663    0.115119    0.037477    11.00000    0.05616    0.05506 =
         0.04345   -0.01918   -0.00388   -0.01215
C44   1    0.523278    0.116959    0.077608    11.00000    0.05122    0.05734 =
         0.04457   -0.01756   -0.00991   -0.00921
AFIX  43
H44   2    0.471431    0.148072    0.039255    11.00000   -1.20000
AFIX   0
C45   1    0.645282    0.165409   -0.066860    11.00000    0.06441    0.07183 =
         0.04476   -0.01129   -0.00597   -0.01748
PART 3
C46   1    0.730121    0.090167   -0.108895    31.00000    0.10482    0.12299 =
         0.05176   -0.03293    0.00831   -0.02107
AFIX 137
H46A  2    0.713660    0.026222   -0.094093    31.00000   -1.50000
H46B  2    0.791165    0.078401   -0.083281    31.00000   -1.50000
H46C  2    0.738652    0.118773   -0.175628    31.00000   -1.50000
AFIX   0
C47   1    0.676144    0.259638   -0.076007    31.00000    0.16202    0.09305 =
         0.06599    0.00536   -0.00650   -0.06848
AFIX 137
H47A  2    0.734877    0.240078   -0.044264    31.00000   -1.50000
H47B  2    0.622790    0.305538   -0.048581    31.00000   -1.50000
H47C  2    0.690492    0.293524   -0.141023    31.00000   -1.50000
AFIX   0
C48   1    0.556857    0.192529   -0.122785    31.00000    0.09089    0.17251 =
         0.04613   -0.00052   -0.01654   -0.04333
AFIX 137
H48A  2    0.576446    0.219881   -0.188099    31.00000   -1.50000
H48B  2    0.502170    0.242938   -0.102099    31.00000   -1.50000
H48C  2    0.536321    0.131830   -0.113343    31.00000   -1.50000
PART 4
AFIX   0
C46'  1    0.752833    0.172968   -0.089149   -31.00000    0.10209
AFIX  33
H46D  2    0.761013    0.219569   -0.059957   -31.00000   -1.50000
H46E  2    0.767556    0.197849   -0.155694   -31.00000   -1.50000
H46F  2    0.797708    0.106250   -0.065842   -31.00000   -1.50000
AFIX   0
C47'  1    0.572993    0.271871   -0.094989   -31.00000    0.09945
AFIX  33
H47D  2    0.584658    0.302583   -0.161126   -31.00000   -1.50000
H47E  2    0.583184    0.313864   -0.061824   -31.00000   -1.50000
H47F  2    0.505442    0.266462   -0.079799   -31.00000   -1.50000
AFIX   0
C48'  1    0.634446    0.098980   -0.121392   -31.00000    0.09412
AFIX  33
H48D  2    0.655559    0.126060   -0.186371   -31.00000   -1.50000
H48E  2    0.565647    0.098605   -0.114538   -31.00000   -1.50000
H48F  2    0.675247    0.030064   -0.097919   -31.00000   -1.50000
PART 0
AFIX   0
C49   1    0.285588    0.261806    0.162644    11.00000    0.04501    0.05646 =
         0.04038   -0.01440   -0.00348   -0.01734
AFIX  43
H49   2    0.289167    0.253248    0.104003    11.00000   -1.20000
AFIX   0
C50   1    0.232535    0.355835    0.176079    11.00000    0.04680    0.04929 =
         0.04342   -0.00938   -0.00765   -0.01457
C51   1    0.228428    0.364180    0.265574    11.00000    0.04716    0.04545 =
         0.05112   -0.01380   -0.00664   -0.00868
AFIX  43
H51   2    0.191590    0.425872    0.277609    11.00000   -1.20000
AFIX   0
C52   1    0.187001    0.449121    0.097011    11.00000    0.06869    0.05339 =
         0.04829   -0.00382   -0.01640   -0.01346
PART 5
C53   1    0.079350    0.498673    0.127387    41.00000    0.09510    0.08881 =
         0.08870   -0.00785   -0.02967    0.02508
AFIX 137
H53A  2    0.052571    0.558643    0.078120    41.00000   -1.50000
H53B  2    0.076895    0.518108    0.182579    41.00000   -1.50000
H53C  2    0.040392    0.450659    0.140702    41.00000   -1.50000
AFIX   0
C54   1    0.182852    0.419371    0.010335    41.00000    0.12641    0.07492 =
         0.06331   -0.00559   -0.04793   -0.00956
AFIX 137
H54A  2    0.149759    0.365795    0.028083    41.00000   -1.50000
H54B  2    0.249694    0.395378   -0.017015    41.00000   -1.50000
H54C  2    0.146502    0.478282   -0.034422    41.00000   -1.50000
AFIX   0
C55   1    0.250306    0.523119    0.070408    41.00000    0.18020    0.09507 =
         0.10472    0.04630   -0.07022   -0.09154
AFIX 137
H55A  2    0.226232    0.579226    0.017149    41.00000   -1.50000
H55B  2    0.318610    0.488272    0.055100    41.00000   -1.50000
H55C  2    0.246467    0.549069    0.122003    41.00000   -1.50000
PART 6
AFIX   0
C53'  1    0.098231    0.437882    0.064125   -41.00000    0.12198
AFIX  33
H53D  2    0.071746    0.498858    0.015626   -41.00000   -1.50000
H53E  2    0.047511    0.428060    0.115675   -41.00000   -1.50000
H53F  2    0.118990    0.379580    0.040164   -41.00000   -1.50000
AFIX   0
C54'  1    0.270327    0.462225    0.018261   -41.00000    0.14151
AFIX  33
H54D  2    0.302920    0.397504    0.005684   -41.00000   -1.50000
H54E  2    0.318117    0.485660    0.036281   -41.00000   -1.50000
H54F  2    0.242667    0.511803   -0.037012   -41.00000   -1.50000
AFIX   0
C55'  1    0.152597    0.544727    0.130853   -41.00000    0.08403
AFIX  33
H55D  2    0.119944    0.602543    0.082845   -41.00000   -1.50000
H55E  2    0.209551    0.558101    0.144769   -41.00000   -1.50000
H55F  2    0.106639    0.533720    0.186249   -41.00000   -1.50000
PART 0
AFIX   0
C56   1    0.436866    0.360952    0.341920    11.00000    0.05624    0.05469 =
         0.04094   -0.01078   -0.00957   -0.01463
AFIX  43
H56   2    0.414277    0.367114    0.286277    11.00000   -1.20000
AFIX   0
C57   1    0.527536    0.380873    0.337533    11.00000    0.05496    0.04880 =
         0.04868   -0.01063   -0.00458   -0.01376
C58   1    0.558199    0.373565    0.420814    11.00000    0.05043    0.06214 =
         0.06171   -0.01893   -0.00918   -0.01554
AFIX  43
H58   2    0.617897    0.388530    0.419543    11.00000   -1.20000
AFIX   0
C59   1    0.592294    0.402103    0.244388    11.00000    0.06228    0.07935 =
         0.05456   -0.01264    0.00265   -0.02774
PART 7
C60   1    0.630805    0.303969    0.215574    51.00000    0.14823    0.15278 =
         0.12725   -0.08944    0.08085   -0.07969
AFIX 137
H60A  2    0.669342    0.316699    0.155632    51.00000   -1.50000
H60B  2    0.575202    0.281218    0.211662    51.00000   -1.50000
H60C  2    0.672268    0.251818    0.261174    51.00000   -1.50000
AFIX   0
C61   1    0.683030    0.432146    0.251578    51.00000    0.13817    0.24787 =
         0.10282   -0.07060    0.05224   -0.14257
AFIX 137
H61A  2    0.721622    0.444489    0.191641    51.00000   -1.50000
H61B  2    0.723331    0.377539    0.296618    51.00000   -1.50000
H61C  2    0.661826    0.493510    0.271048    51.00000   -1.50000
AFIX   0
C62   1    0.531288    0.487960    0.171823    51.00000    0.12176    0.19826 =
         0.09564    0.08100    0.02719    0.01017
AFIX 137
H62A  2    0.504870    0.547986    0.193323    51.00000   -1.50000
H62B  2    0.477080    0.467046    0.161842    51.00000   -1.50000
H62C  2    0.573101    0.503471    0.114137    51.00000   -1.50000
PART 8
AFIX   0
C60'  1    0.685709    0.312986    0.252912   -51.00000    0.11282
AFIX  33
H60D  2    0.716178    0.309271    0.191578   -51.00000   -1.50000
H60E  2    0.668342    0.250162    0.287288   -51.00000   -1.50000
H60F  2    0.731958    0.322906    0.285286   -51.00000   -1.50000
AFIX   0
C61'  1    0.616350    0.502137    0.230031   -51.00000    0.09071
AFIX  33
H61D  2    0.656875    0.493639    0.277394   -51.00000   -1.50000
H61E  2    0.555260    0.555040    0.234198   -51.00000   -1.50000
H61F  2    0.652181    0.521213    0.169390   -51.00000   -1.50000
AFIX   0
C62'  1    0.541649    0.410726    0.161671   -51.00000    0.06489
AFIX  33
H62D  2    0.479259    0.463361    0.158585   -51.00000   -1.50000
H62E  2    0.529335    0.346199    0.169196   -51.00000   -1.50000
H62F  2    0.584330    0.428070    0.104931   -51.00000   -1.50000
PART  0
HKLF 4  1.0  1.00  0.00  0.00  0.00  1.00  0.00  0.00  0.00  1.00
REM  GAPE1003 in P-1 (narrow without absorption)
REM R1 =  0.0521 for   5343 Fo > 4sig(Fo)  and  0.1117 for all  10532 data
REM    677 parameters refined using    120 restraints
END
WGHT      0.0948      0.0000
REM Highest difference peak  0.450,  deepest hole -0.160,  1-sigma level  0.039
Q1    1   0.9986  0.0353 -0.0204  11.00000  0.05    0.45
Q2    1   0.2418  0.4392  0.5825  11.00000  0.05    0.42
Q3    1   1.0047  0.2696  0.5622  11.00000  0.05    0.27
Q4    1   0.9989  0.2203  0.6318  11.00000  0.05    0.21
Q5    1   0.9628  0.1970  0.7309  11.00000  0.05    0.20
;
data_global
_journal_date_recd_electronic     2012-10-11
_journal_date_accepted     2012-11-19
_journal_name_full     'Acta Crystallographica, Section E'
_journal_year     2012
_journal_volume     68
_journal_issue     12
_journal_page_first     o3423
_journal_page_last     o3423
_journal_paper_category     QO
_journal_paper_doi     10.1107/S1600536812047435
_journal_coeditor_code     IS5208
_publ_contact_author_name     'Anna Notti'
_publ_contact_author_address
;
Dipartimento di Scienze Chimiche,
Universit\`a di Messina
Viale F. Stagno d'Alcontres 31,
98166 Messina, Italy
;
_publ_contact_author_email     'anotti@unime.it'
_publ_contact_author_fax     '39-0906765186'
_publ_contact_author_phone     '39-0906765242'
_publ_section_title
;\
31-Benzyloxy-5,11,17,23,29-penta-<i>tert</i>-butylcalix[5]arene-32,33,34,35-\
tetraol
;
loop_
    _publ_author_name
    _publ_author_address
    'Gargiulli, Claudia'
;
Dipartimento di Scienze Chimiche,
Universit\`a di Messina,
Viale F. Stagno d'Alcontres 31,
98166 Messina,
Italy
;
    'Gattuso, Giuseppe'
;
Dipartimento di Scienze Chimiche,
Universit\`a di Messina,
Viale F. Stagno d'Alcontres 31,
98166 Messina,
Italy
;
    'Notti, Anna'
;
Dipartimento di Scienze Chimiche,
Universit\`a di Messina,
Viale F. Stagno d'Alcontres 31,
98166 Messina,
Italy
;
    'Nicol\'o, Francesco'
;
Dipartimento di Scienze Chimiche,
Universit\`a di Messina,
Viale F. Stagno d'Alcontres 31,
98166 Messina,
Italy
;
    'Pappalardo, Andrea'
;
Dipartimento di Scienze Chimiche,
Universit\`a di Catania,
Viale A. Doria 6,
95125 Catania,
Italy
;
