# Supplementary material for: 31-Benz­yloxy-5,11,17,23,29-penta-tert-butyl­calix[5]arene-32,33,34,35-tetra­ol
Source: Acta Crystallogr Sect E Struct Rep Online. 2012 Nov 24;68(Pt 12):o3423. doi: 10.1107/S1600536812047435 (PMC3589006; doi:10.1107/S1600536812047435)
Supplement: Supplementary file 2 [file e-68-o3423-Isup2.hkl]

#
# h,k,l, Fc-squared, Fo-squared, sigma(Fo-squared) and status flag
#
data_I
_shelx_title ' GAPE1003 in P-1 (narrow without absorption)'
_shelx_refln_list_code          4
_shelx_F_calc_maximum      240.50
_exptl_crystal_F_000       976.00
_reflns_d_resolution_high  0.8102
 
loop_
 _symmetry_equiv_pos_as_xyz
 'x, y, z'
 '-x, -y, -z'
 
_cell_length_a    14.1467
_cell_length_b    14.3235
_cell_length_c    15.2179
_cell_angle_alpha  70.653
_cell_angle_beta   78.776
_cell_angle_gamma  71.573
 
_shelx_F_squared_multiplier     1.000
 
loop_
 _refln_index_h
 _refln_index_k
 _refln_index_l
 _refln_F_squared_calc
 _refln_F_squared_meas
 _refln_F_squared_sigma
 _refln_observed_status
   2   0   0     7207.32     6276.71     36.25 o
   3   0   0     1339.44     1381.03     13.25 o
   4   0   0      143.09       97.48     12.11 o
   5   0   0      328.61      232.14     10.23 o
   6   0   0       32.41       49.18      5.37 o
   7   0   0       11.69        9.00      4.08 o
   8   0   0       10.51        9.12      4.40 o
   9   0   0        1.24        0.00      4.46 o
  10   0   0      125.70      127.60      7.84 o
  11   0   0      101.38      105.79      7.85 o
  12   0   0        1.77       -5.54      8.00 o
  13   0   0       22.55       30.83      6.71 o
  14   0   0        6.53        1.35      6.65 o
  15   0   0        8.54       12.36     10.73 o
  16   0   0        0.02       -7.47     10.93 o
 -16   1   0        3.00       -1.77      9.94 o
 -15   1   0        0.51       -2.31      8.06 o
 -14   1   0       11.48        9.84      7.00 o
 -13   1   0        1.53       -3.98      6.21 o
 -12   1   0        1.05        1.81      5.95 o
 -11   1   0        2.75       -4.90      4.91 o
 -10   1   0      202.98      201.86      8.67 o
  -9   1   0        2.41        0.50      4.21 o
  -8   1   0      228.98      259.48      8.07 o
  -7   1   0      554.32      656.99     10.77 o
  -6   1   0      389.34      464.35      7.60 o
  -5   1   0        1.75       -0.12      2.22 o
  -4   1   0      310.43      300.33      6.37 o
  -3   1   0     3956.87     3418.62     17.50 o
  -2   1   0     3029.36     2369.84     10.38 o
  -1   1   0      719.83      693.74     21.99 o
 -15   2   0       23.13       33.80     12.02 o
 -14   2   0       63.95       59.85      9.48 o
 -13   2   0       62.48       62.57      9.20 o
 -12   2   0        5.23        1.49      7.08 o
 -11   2   0       72.88       63.84      8.39 o
 -10   2   0      147.87      119.59      9.10 o
  -9   2   0        7.44        4.59      5.15 o
  -8   2   0      402.79      423.79     10.00 o
  -7   2   0        0.09       -1.33      3.95 o
  -6   2   0     1055.57     1245.55     13.06 o
  -5   2   0      675.35      685.94      8.11 o
  -4   2   0      305.71      363.15      6.53 o
  -3   2   0     6524.30     6327.30     22.28 o
  -2   2   0     2253.79     2168.04     10.73 o
  -1   2   0     7683.63     6969.64     19.54 o
   0   2   0     3128.31     2414.75      8.58 o
   1   2   0     3683.45     3836.24     17.02 o
   2   2   0      388.28      399.92      4.21 o
   3   2   0    22293.25    23910.47     70.04 o
   4   2   0      539.11      510.91      9.59 o
   5   2   0      171.97      135.76      9.05 o
 -15   3   0       49.55       54.21     14.24 o
 -14   3   0       56.92       82.93     12.79 o
 -13   3   0       12.97       11.89      8.81 o
 -12   3   0       10.69       31.21      8.91 o
 -11   3   0       37.59       49.09      9.03 o
 -10   3   0        2.70       -7.12      6.87 o
  -9   3   0       27.41       27.58      5.39 o
  -8   3   0       39.13       40.28      5.49 o
  -7   3   0      432.30      377.27     10.03 o
  -6   3   0        0.07        1.89      3.90 o
  -5   3   0      210.20      163.67      5.77 o
  -4   3   0      399.24      322.59      7.41 o
  -3   3   0     2932.35     2965.80     12.20 o
  -2   3   0      593.51      473.07      6.51 o
  -1   3   0     7199.75     7071.83     20.23 o
   0   3   0     8771.67     8895.34     19.04 o
   1   3   0       16.29       12.46      1.97 o
   2   3   0     2430.41     2003.41     11.55 o
   3   3   0     2542.05     2289.85     11.08 o
   4   3   0     2020.47     2001.03     14.11 o
   5   3   0        2.10        2.24      2.77 o
   6   3   0     4642.07     4755.93     32.38 o
   7   3   0      726.52      751.32     12.19 o
 -14   4   0       15.81        9.82     11.18 o
 -13   4   0      203.15      219.04     17.36 o
 -12   4   0        0.14        8.19      9.93 o
 -11   4   0       44.97       55.07     10.09 o
 -10   4   0       78.96       82.31     10.73 o
  -9   4   0      209.20      224.86     11.07 o
  -8   4   0       87.56       89.49      7.44 o
  -7   4   0      166.33      151.40      8.34 o
  -6   4   0      494.57      557.10      9.95 o
  -5   4   0      225.94      201.08      6.24 o
  -4   4   0      308.92      382.98      6.48 o
  -3   4   0      710.96      775.26      9.76 o
  -2   4   0     4365.11     4201.32     16.53 o
  -1   4   0     3263.60     3209.27     15.28 o
   0   4   0       43.10       34.21      3.03 o
   1   4   0     1464.49     1328.01      8.72 o
   2   4   0        0.00        1.92      2.21 o
   3   4   0      741.41      816.75      6.70 o
   4   4   0     1144.61     1232.09      9.27 o
   5   4   0      965.26      921.06      8.46 o
   6   4   0     1184.42     1194.87     14.60 o
   7   4   0     2618.61     2613.86     26.17 o
   8   4   0     3417.82     3735.03     31.52 o
   9   4   0      103.48       89.80      6.51 o
  10   4   0       11.67        2.85      6.48 o
 -14   5   0        5.01       17.16     12.34 o
 -13   5   0       18.09       26.57     12.44 o
 -12   5   0       23.70       23.61     11.82 o
 -11   5   0        9.82        3.81     10.58 o
 -10   5   0      139.96      136.61     13.18 o
  -9   5   0      852.02      928.46     16.15 o
  -8   5   0     1108.59     1099.42     14.52 o
  -7   5   0      101.35      101.23      6.54 o
  -6   5   0      354.88      386.26      8.92 o
  -5   5   0     1116.95     1128.65     13.45 o
  -4   5   0      698.15      605.96      9.24 o
  -3   5   0      226.89      241.17      6.53 o
  -2   5   0      286.25      329.21      6.76 o
  -1   5   0       20.07       15.55      3.17 o
   0   5   0     1231.80     1208.82      9.61 o
   1   5   0      242.66      286.92      6.09 o
   2   5   0       26.31       23.60      2.97 o
   3   5   0     1175.76     1195.80     10.12 o
   4   5   0      683.33      626.03      6.47 o
   5   5   0      457.94      498.61      8.49 o
   6   5   0     2296.81     2215.40     17.15 o
   7   5   0      446.52      449.55     10.11 o
   8   5   0     2589.40     2394.35     52.63 o
   9   5   0      719.98      733.17     12.41 o
  10   5   0       13.15       15.47      5.05 o
  11   5   0     1239.29     1315.72     20.70 o
  12   5   0        2.45        1.15     11.98 o
 -13   6   0        4.66        0.48      8.44 o
 -12   6   0       13.07       12.80      8.41 o
 -11   6   0        4.81        8.79      7.80 o
 -10   6   0        0.01        5.86      7.52 o
  -9   6   0      116.25      121.23      9.80 o
  -8   6   0      539.99      603.54     14.16 o
  -7   6   0       21.83       16.49      6.06 o
  -6   6   0       26.19       18.71      5.29 o
  -5   6   0      481.54      493.82      9.51 o
  -4   6   0      465.47      437.88     10.15 o
  -3   6   0      265.30      239.43      7.63 o
  -2   6   0      117.02      109.84      5.40 o
  -1   6   0       49.55       56.23      4.32 o
   0   6   0      159.52      158.31      5.59 o
   1   6   0     2448.94     2698.81     16.15 o
   2   6   0        5.94        2.99      2.60 o
   3   6   0       31.09       27.94      3.76 o
   4   6   0       25.16       34.96      3.56 o
   5   6   0       48.67       44.86      3.81 o
   6   6   0      108.31      108.73      6.25 o
   7   6   0      183.78      166.78      7.64 o
   8   6   0      204.25      193.69      7.80 o
   9   6   0      234.11      210.64      9.63 o
  10   6   0      530.16      529.53     17.91 o
  11   6   0        3.54        7.10      5.47 o
  12   6   0      131.36      115.81      8.16 o
  13   6   0        0.27        7.07      6.40 o
  14   6   0       26.16       21.57     10.02 o
 -13   7   0        1.82        3.48     25.51 o
 -12   7   0       20.48       23.74     10.69 o
 -11   7   0       80.46       79.53     11.23 o
 -10   7   0       19.42       24.07      9.30 o
  -9   7   0        0.23       -3.76      8.19 o
  -8   7   0       73.63       62.04      8.76 o
  -7   7   0       51.96       64.93      8.02 o
  -6   7   0       29.78       14.69      6.44 o
  -5   7   0      259.33      262.81      8.94 o
  -4   7   0      280.01      269.78      9.11 o
  -3   7   0      223.58      206.73      8.02 o
  -2   7   0      450.79      439.20      9.92 o
  -1   7   0      373.39      405.39      8.90 o
   0   7   0       55.95       98.71      5.32 o
   1   7   0      230.84      209.42      6.56 o
   2   7   0       73.90       98.26      5.14 o
   3   7   0        5.00        2.13      3.35 o
   4   7   0      610.08      633.59      9.75 o
   5   7   0       82.75       88.74      4.57 o
   6   7   0       79.81       67.89      4.73 o
   7   7   0        0.38       -6.85      4.66 o
   8   7   0       43.31       48.07      6.00 o
   9   7   0       10.81        8.68      4.94 o
  10   7   0       14.99       15.69      4.82 o
  11   7   0      222.22      226.14     11.93 o
  12   7   0        2.46        0.87      6.74 o
  13   7   0        3.51        7.53      6.73 o
  14   7   0       53.01       43.24      8.49 o
  15   7   0       37.91       36.90      8.24 o
  16   7   0        2.96        5.22     10.63 o
 -12   8   0        2.28        8.51     13.24 o
 -11   8   0       30.83       49.16     14.00 o
 -10   8   0       10.29       20.96     12.68 o
  -9   8   0       91.29       96.81     12.19 o
  -8   8   0       72.61       66.67     10.28 o
  -7   8   0      284.75      264.60     13.62 o
  -6   8   0      222.15      207.71     10.19 o
  -5   8   0      534.09      549.72     12.30 o
  -4   8   0       95.83       86.19      6.91 o
  -3   8   0      412.74      412.99     12.87 o
  -2   8   0      309.77      341.08      9.86 o
  -1   8   0      413.24      445.20     10.54 o
   0   8   0      167.63      154.45      6.52 o
   1   8   0      159.18      186.01      6.85 o
   2   8   0      140.74      148.03      6.24 o
   3   8   0        0.61        2.13      3.26 o
   4   8   0      323.73      317.34      8.52 o
   5   8   0       12.53       13.40      4.07 o
   6   8   0       22.99       22.04      4.60 o
   7   8   0      127.91      135.55      7.01 o
   8   8   0        5.25       11.98      5.76 o
   9   8   0       15.24       16.79      5.85 o
  10   8   0       12.30       16.07      6.24 o
  11   8   0        0.98        0.30      7.44 o
  12   8   0      152.08      134.40     11.23 o
  13   8   0      275.21      307.70     14.63 o
  14   8   0        9.88       10.52      8.88 o
  15   8   0       11.89        6.47      8.84 o
  16   8   0        0.05        0.84      9.40 o
 -11   9   0       18.75       22.90     14.21 o
 -10   9   0       86.19       89.03     16.38 o
  -9   9   0        0.40        7.78     12.70 o
  -8   9   0       13.67        6.21     10.94 o
  -7   9   0      359.61      322.27     17.98 o
  -6   9   0      140.80      140.62     11.32 o
  -5   9   0      986.74     1045.51     20.69 o
  -4   9   0        7.21        5.59      5.80 o
  -3   9   0      277.12      297.03     11.11 o
  -2   9   0      174.32      177.07      8.79 o
  -1   9   0      148.02      144.33      7.58 o
   0   9   0        0.24        7.08      4.55 o
   1   9   0      157.18      136.22      6.98 o
   2   9   0       21.80       12.13      4.63 o
   3   9   0      190.73      203.70      8.14 o
   4   9   0       60.18       61.05      5.55 o
   5   9   0      115.26      102.34      6.77 o
   6   9   0        5.42        2.73      4.28 o
   7   9   0       91.18       73.31      6.60 o
   8   9   0        0.77        0.14      5.03 o
   9   9   0       18.73       20.97      5.51 o
  10   9   0       12.95        9.15      8.74 o
  11   9   0       19.54       10.16      8.66 o
  12   9   0       12.39       15.90      8.88 o
  13   9   0       61.07       65.47     10.59 o
  14   9   0      189.85      192.30     17.94 o
  15   9   0        5.07       -0.23     11.09 o
  16   9   0       17.79        9.15     11.52 o
 -10  10   0       17.25       21.15     15.03 o
  -9  10   0       29.29       26.70     14.15 o
  -8  10   0        4.00      -11.40     11.27 o
  -7  10   0       39.11       41.23     11.83 o
  -6  10   0      143.07      146.01     12.99 o
  -5  10   0       17.51       11.73      9.57 o
  -4  10   0       15.09       13.06      9.31 o
  -3  10   0       72.84       55.50      9.96 o
  -2  10   0       18.27       27.39      6.39 o
  -1  10   0       80.60       78.10      7.34 o
   0  10   0       57.15       45.83      6.65 o
   1  10   0       18.33       20.47      5.72 o
   2  10   0        6.39       16.38      5.11 o
   3  10   0        0.79       -2.18      4.83 o
   4  10   0       71.07       66.84      6.49 o
   5  10   0        1.83       -0.21      4.87 o
   6  10   0       56.70       63.61      5.97 o
   7  10   0       99.82      134.10      9.04 o
   8  10   0        7.83        1.66      6.02 o
   9  10   0       17.73       15.88      6.32 o
  10  10   0        0.12       -0.70      6.39 o
  11  10   0      116.43      132.20     11.34 o
  12  10   0        8.07       11.85     10.90 o
  13  10   0       14.05       19.01     11.10 o
  14  10   0       19.67       16.12     12.88 o
  15  10   0       56.01       50.04     14.22 o
  -9  11   0      130.97      111.39     27.17 o
  -8  11   0        0.37       -5.73     18.28 o
  -7  11   0       15.46       -0.09     15.70 o
  -6  11   0        0.23        7.84      9.89 o
  -5  11   0       63.49       79.41     13.79 o
  -4  11   0      137.81      102.13     14.37 o
  -3  11   0        7.37        6.52     10.71 o
  -2  11   0       31.24       27.76     11.65 o
  -1  11   0       67.04       62.29     10.79 o
   0  11   0      121.03      137.17     11.82 o
   1  11   0        7.92        7.94      6.88 o
   2  11   0       19.41       14.96      6.05 o
   3  11   0       23.01       14.73      5.99 o
   4  11   0       58.70       47.56      7.07 o
   5  11   0       19.80       14.98      6.01 o
   6  11   0      162.86      146.61      8.47 o
   7  11   0      164.83      142.25     10.91 o
   8  11   0       69.22       74.25      9.82 o
   9  11   0       82.47       81.93      9.29 o
  10  11   0       32.46       31.34      8.98 o
  11  11   0       25.93       20.90      8.41 o
  12  11   0        5.91       11.87      7.81 o
  13  11   0        9.81       12.21      8.96 o
  14  11   0        7.88       19.38     14.04 o
  15  11   0        2.82        3.01     13.20 o
  -8  12   0        1.59      -12.66     30.04 o
  -7  12   0        0.30        7.55     17.08 o
  -6  12   0        1.90       -4.26     11.65 o
  -5  12   0        0.14       -4.69     12.62 o
  -4  12   0        4.12        2.34     12.37 o
  -3  12   0        2.73        0.93     12.21 o
  -2  12   0       10.21        1.81     12.43 o
  -1  12   0       19.57       28.25     11.84 o
   0  12   0        2.07        5.21      9.85 o
   1  12   0        0.03       -0.83      9.39 o
   2  12   0       39.44       38.44     10.14 o
   3  12   0        1.23        0.60      9.32 o
   4  12   0        6.81        7.25      8.62 o
   5  12   0        3.87        9.82      8.47 o
   6  12   0      227.75      215.77     13.20 o
   7  12   0       30.22       30.36      8.17 o
   8  12   0        0.67       -4.08      7.46 o
   9  12   0        5.59        6.42      8.53 o
  10  12   0        1.76        5.73      8.92 o
  11  12   0       26.74       24.04      9.75 o
  12  12   0       42.50       53.36     10.48 o
  13  12   0        7.39       10.56      8.94 o
  14  12   0        3.03       -3.07      9.06 o
  -6  13   0        1.50      -14.52     12.64 o
  -5  13   0        4.18       -3.55     13.47 o
  -4  13   0       29.65        4.69     13.32 o
  -3  13   0        2.16        6.18     13.49 o
  -2  13   0        1.15       -7.21     14.29 o
  -1  13   0       66.94       44.26     17.36 o
   0  13   0       25.49       22.89     13.72 o
   1  13   0      214.58      189.86     20.47 o
   2  13   0       24.71       31.88     12.45 o
   3  13   0      159.47      141.94     16.32 o
   4  13   0       24.45       29.22     11.89 o
   5  13   0        0.04       -3.50      9.74 o
   6  13   0        0.10       -4.68      8.78 o
   7  13   0       79.00       74.71     10.74 o
   8  13   0        4.32        4.91      9.65 o
   9  13   0        1.93        2.07     11.12 o
  10  13   0        1.44        0.23     12.02 o
  11  13   0        3.66        6.33     12.36 o
  12  13   0        0.35        4.63     12.69 o
  13  13   0        4.29       -0.49     12.15 o
  -5  14   0        0.00       -4.07     19.28 o
  -4  14   0       13.64       22.49     16.47 o
  -3  14   0        7.37        9.68     15.45 o
  -2  14   0        1.36       -2.68     15.36 o
  -1  14   0        9.29       13.71     16.85 o
   0  14   0       15.39        8.31     16.41 o
   1  14   0       15.50       18.84     14.44 o
   2  14   0        8.02       -4.95     13.34 o
   3  14   0       29.26       38.43     13.44 o
   4  14   0       71.96       60.00     14.34 o
   5  14   0       15.15       14.05     12.14 o
   6  14   0       35.31       30.10     12.47 o
   7  14   0        0.06       10.51     10.94 o
   8  14   0       12.48       31.66     14.77 o
   9  14   0        1.84        3.01     11.79 o
  10  14   0        0.02        6.42     13.45 o
  11  14   0        6.09       -1.19     12.99 o
  12  14   0       11.74       31.88     14.68 o
  -3  15   0        3.09       -2.83     19.52 o
  -2  15   0        2.84        9.83     17.33 o
  -1  15   0       15.81       11.78     17.23 o
   0  15   0        4.17       21.31     18.44 o
   1  15   0       10.89        8.68     16.91 o
   2  15   0        0.43        5.59     17.16 o
   3  15   0       17.17       22.14     15.27 o
   4  15   0        1.53       -7.58     13.62 o
   5  15   0        4.38       -8.56     11.88 o
   6  15   0        1.24        2.43     12.16 o
   7  15   0        9.97        7.96     12.08 o
   8  15   0       14.92        9.07     16.96 o
   9  15   0       42.09       44.51     23.03 o
  10  15   0       28.86       17.82     21.85 o
  11  15   0       29.57       48.10     18.90 o
   0  16   0       25.90       30.06     23.64 o
   1  16   0        0.30        0.60     17.75 o
   2  16   0        8.33        7.44     18.51 o
   3  16   0        8.96       23.88     18.52 o
   4  16   0       11.76       17.84     17.91 o
   5  16   0        0.23        3.15     14.80 o
   6  16   0        0.03        1.86     14.37 o
   7  16   0        0.53       13.72     13.84 o
   8  16   0       14.34       19.70     18.86 o
   9  16   0        5.02      -30.60     18.85 o
  -7 -16   1        0.47        2.33     17.43 o
  -6 -16   1       28.98       37.26     18.40 o
  -5 -16   1       61.65       53.29     20.22 o
  -4 -16   1        1.56        2.30     17.26 o
  -3 -16   1        4.65       -7.50     17.75 o
  -2 -16   1        2.74       10.17     18.70 o
 -10 -15   1        1.30       -3.03     29.93 o
  -9 -15   1        1.09      -21.97     27.59 o
  -8 -15   1        7.64       -4.88     21.13 o
  -7 -15   1       60.42       48.02     16.30 o
  -6 -15   1       19.83       27.02     15.29 o
  -5 -15   1       23.05       30.64     18.11 o
  -4 -15   1       44.68       55.45     19.65 o
  -3 -15   1        1.81        6.17     16.97 o
  -2 -15   1       74.97       84.64     21.64 o
  -1 -15   1        0.02        0.16     17.21 o
   0 -15   1        2.75       -1.80     17.08 o
   1 -15   1        5.16       11.24     17.49 o
   2 -15   1        4.90        9.42     17.67 o
 -12 -14   1        1.23       -8.20     15.15 o
 -11 -14   1       11.53       15.92     15.80 o
 -10 -14   1       23.38       33.76     16.75 o
  -9 -14   1        4.71       17.53     20.65 o
  -8 -14   1        1.17       -0.33     16.52 o
  -7 -14   1       25.85       51.82     12.30 o
  -6 -14   1       11.82        7.03     11.54 o
  -5 -14   1      180.39      213.55     21.12 o
  -4 -14   1        0.02       -5.68     12.95 o
  -3 -14   1       22.87       37.95     17.26 o
  -2 -14   1        1.38       -0.72     15.54 o
  -1 -14   1        7.03       14.12     16.79 o
   0 -14   1       20.01       22.08     17.46 o
   1 -14   1       11.50       17.08     15.99 o
   2 -14   1        1.64       14.47     16.05 o
   3 -14   1       10.56       31.84     17.77 o
   4 -14   1        0.30       -8.19     15.52 o
 -13 -13   1        0.88      -11.15     13.79 o
 -12 -13   1        9.09        8.94     14.35 o
 -11 -13   1        1.08        1.97     13.99 o
 -10 -13   1       23.18       45.82     16.40 o
  -9 -13   1        0.48       12.47     12.73 o
  -8 -13   1       40.28       41.06     12.67 o
  -7 -13   1      229.12      248.98     14.52 o
  -6 -13   1      107.89      117.16     13.56 o
  -5 -13   1       65.12       52.33     12.00 o
  -4 -13   1      135.39      155.48     16.66 o
  -3 -13   1      262.95      275.16     20.44 o
  -2 -13   1       14.35       17.46     13.61 o
  -1 -13   1       55.11       61.93     18.21 o
   0 -13   1        2.22      -12.31     14.61 o
   1 -13   1       33.03       34.44     16.89 o
   2 -13   1        0.64       -3.19     14.74 o
   3 -13   1        4.01        8.70     15.56 o
   4 -13   1        9.70        8.24     13.55 o
   5 -13   1        0.16        3.92     14.30 o
   6 -13   1        2.79       -0.09     14.90 o
 -14 -12   1        3.36       10.13      9.66 o
 -13 -12   1        2.10        1.47      9.61 o
 -12 -12   1        0.24        1.64      9.69 o
 -11 -12   1        3.13        3.31     10.09 o
 -10 -12   1       23.80       21.21      9.92 o
  -9 -12   1       86.52       77.10     11.96 o
  -8 -12   1       20.83       30.23     10.36 o
  -7 -12   1        3.57        5.62      7.58 o
  -6 -12   1       82.18       71.43     10.56 o
  -5 -12   1       93.31       78.73     11.03 o
  -4 -12   1        3.78        4.35      9.66 o
  -3 -12   1      438.79      445.17     20.62 o
  -2 -12   1      365.62      379.61     21.54 o
  -1 -12   1       19.28       10.05     12.68 o
   0 -12   1      247.13      194.67     19.84 o
   1 -12   1       25.15       16.19     13.32 o
   2 -12   1        1.36       -8.08     11.88 o
   3 -12   1        0.98       -3.69     12.02 o
   4 -12   1        0.08        6.71     12.49 o
   5 -12   1        0.01       -2.78     11.69 o
   6 -12   1        0.52       10.73     12.14 o
   7 -12   1        0.16       -2.38     16.70 o
 -15 -11   1        0.65       30.55     26.11 o
 -14 -11   1       13.53       12.38     13.60 o
 -13 -11   1       22.20       24.12      8.84 o
 -12 -11   1       11.98       12.49      8.84 o
 -11 -11   1       44.48       58.70      9.91 o
 -10 -11   1       19.55       24.11      9.01 o
  -9 -11   1       26.52       20.72      8.39 o
  -8 -11   1        7.35        1.10      7.18 o
  -7 -11   1        4.36       11.29      7.58 o
  -6 -11   1        3.71       -0.21      6.74 o
  -5 -11   1       16.77       22.82      7.34 o
  -4 -11   1       34.83       41.51      7.17 o
  -3 -11   1        8.14        7.35      6.17 o
  -2 -11   1      292.82      302.32     11.98 o
  -1 -11   1       48.20       41.13      8.85 o
   0 -11   1       29.65       33.55     10.60 o
   1 -11   1      159.31      147.94     14.32 o
   2 -11   1       56.35       39.03     13.47 o
   3 -11   1       50.34       41.40     13.33 o
   4 -11   1       28.02       14.37     12.54 o
   5 -11   1       17.16       25.96     11.89 o
   6 -11   1        5.00        1.35     10.67 o
   7 -11   1        9.72       23.65     17.07 o
   8 -11   1       13.74       -5.43     15.83 o
   9 -11   1       56.67       68.85     25.60 o
 -15 -10   1       23.05       29.54     11.28 o
 -14 -10   1        5.97        3.58     12.25 o
 -13 -10   1       16.69        7.04     12.36 o
 -12 -10   1        9.34       17.68     12.77 o
 -11 -10   1        0.18        4.44      6.92 o
 -10 -10   1        4.82        6.55      7.37 o
  -9 -10   1      105.05      105.02      9.12 o
  -8 -10   1        6.60        8.88      6.35 o
  -7 -10   1        2.48       -1.67      5.71 o
  -6 -10   1       26.62       23.02      5.32 o
  -5 -10   1        0.28        2.26      5.01 o
  -4 -10   1       16.63       19.14      4.94 o
  -3 -10   1      120.45      107.75      7.29 o
  -2 -10   1       28.91       26.87      5.97 o
  -1 -10   1       68.55       73.97      7.02 o
   0 -10   1      174.67      169.72      9.31 o
   1 -10   1       59.28       44.15      7.40 o
   2 -10   1      170.35      174.19     10.29 o
   3 -10   1       38.18       30.33     10.05 o
   4 -10   1      440.68      440.80     19.72 o
   5 -10   1        1.41        4.04      8.90 o
   6 -10   1      120.52      106.81     11.82 o
   7 -10   1       23.25       32.19     11.56 o
   8 -10   1       45.99       48.94     13.79 o
   9 -10   1       41.87       30.35     18.05 o
  10 -10   1        0.18        2.89     16.99 o
 -16  -9   1        3.74        9.77     11.43 o
 -15  -9   1        6.82       10.93      9.55 o
 -14  -9   1       38.69       59.04     13.77 o
 -13  -9   1        0.22       -7.82     11.06 o
 -12  -9   1        3.27        1.54      9.63 o
 -11  -9   1      222.81      242.60     15.28 o
 -10  -9   1       24.99       37.67      9.80 o
  -9  -9   1       32.84       34.17      6.05 o
  -8  -9   1       27.97       36.28      6.35 o
  -7  -9   1        0.00       -3.33      5.67 o
  -6  -9   1        1.42        0.44      4.46 o
  -5  -9   1       59.54       56.46      5.93 o
  -4  -9   1      229.27      223.26      8.38 o
  -3  -9   1        0.00        4.05      4.58 o
  -2  -9   1       67.77       60.27      6.26 o
  -1  -9   1       15.19       17.70      4.80 o
   0  -9   1        8.34        3.75      4.89 o
   1  -9   1      225.56      237.28      9.93 o
   2  -9   1       31.03       35.50      6.35 o
   3  -9   1      100.80       87.89      7.39 o
   4  -9   1       85.90       60.20      8.00 o
   5  -9   1       54.97       52.84      9.38 o
   6  -9   1        4.95        9.64      8.26 o
   7  -9   1      138.20      124.30     13.97 o
   8  -9   1       26.12       13.71     11.71 o
   9  -9   1       16.13       16.66     13.21 o
  10  -9   1       58.35       50.33     15.39 o
  11  -9   1        1.96       14.47     14.63 o
 -16  -8   1       94.90      101.81     12.99 o
 -15  -8   1      105.33      139.65     12.61 o
 -14  -8   1       28.23       22.82      8.37 o
 -13  -8   1      170.33      177.31     13.67 o
 -12  -8   1       50.76       49.57     10.32 o
 -11  -8   1        3.37        8.45      7.86 o
 -10  -8   1       43.86       25.50      8.33 o
  -9  -8   1       47.12       51.01      7.06 o
  -8  -8   1       39.63       50.64      7.08 o
  -7  -8   1       82.27       62.41      5.94 o
  -6  -8   1       21.14       25.76      5.22 o
  -5  -8   1      261.46      289.14      8.24 o
  -4  -8   1      576.01      629.58     10.82 o
  -3  -8   1       25.09       18.61      4.14 o
  -2  -8   1        3.07        2.03      3.99 o
  -1  -8   1       30.38       30.08      4.53 o
   0  -8   1      435.79      440.27      9.54 o
   1  -8   1        2.34       -0.41      3.64 o
   2  -8   1       60.46       79.43      6.92 o
   3  -8   1      762.27      753.62     14.17 o
   4  -8   1       10.61       11.81      5.46 o
   5  -8   1      202.24      208.55     10.02 o
   6  -8   1       18.11       10.87      6.32 o
   7  -8   1      696.92      713.18     18.98 o
   8  -8   1       45.11       39.04      9.03 o
   9  -8   1      139.59      142.91     16.95 o
  10  -8   1        3.45       -5.80     11.86 o
  11  -8   1        0.30        3.33     12.59 o
  12  -8   1        2.19       -6.33     13.02 o
 -16  -7   1        0.16        1.80     10.56 o
 -15  -7   1       73.53       73.25      9.33 o
 -14  -7   1       42.16       36.77      8.62 o
 -13  -7   1      245.22      244.15     13.74 o
 -12  -7   1      148.09      128.38     11.21 o
 -11  -7   1        8.83        9.06      7.94 o
 -10  -7   1       75.79       78.48      7.88 o
  -9  -7   1       65.81       74.03      6.56 o
  -8  -7   1       18.85       14.35      5.37 o
  -7  -7   1       45.61       46.86      6.21 o
  -6  -7   1      145.91      187.81      7.08 o
  -5  -7   1       39.38       40.95      4.19 o
  -4  -7   1       70.81       74.26      5.28 o
  -3  -7   1        3.13        4.91      3.33 o
  -2  -7   1       22.74       18.97      3.92 o
  -1  -7   1       17.17       20.10      3.65 o
   0  -7   1     1029.73     1144.73     12.48 o
   1  -7   1      130.48      147.23      6.76 o
   2  -7   1       31.13       30.41      4.74 o
   3  -7   1      106.28       89.03      6.85 o
   4  -7   1      337.84      379.77     10.19 o
   5  -7   1      115.63      109.20      7.02 o
   6  -7   1     1278.46     1356.81     14.92 o
   7  -7   1      103.54      105.77      9.32 o
   8  -7   1      193.40      187.88     11.77 o
   9  -7   1       29.23       49.28     10.10 o
  10  -7   1        5.36        3.01      8.90 o
  11  -7   1       51.82       61.29     12.00 o
  12  -7   1        1.03       -1.42     12.02 o
 -14  -6   1        4.56        7.31     13.12 o
 -13  -6   1       26.00       23.94      6.99 o
 -12  -6   1        4.14        0.23      6.52 o
 -11  -6   1       56.62       47.13      7.85 o
 -10  -6   1       23.37       29.09      6.11 o
  -9  -6   1      160.60      190.47      8.35 o
  -8  -6   1        6.51       19.65      4.65 o
  -7  -6   1      136.01      152.08      7.53 o
  -6  -6   1      216.10      243.21      8.72 o
  -5  -6   1      228.77      224.88      6.34 o
  -4  -6   1      549.92      555.73      8.47 o
  -3  -6   1      188.14      185.84      6.05 o
  -2  -6   1      310.01      316.35      7.61 o
  -1  -6   1       31.06       13.43      3.39 o
   0  -6   1      218.24      180.24      6.18 o
   1  -6   1       48.61       46.14      4.25 o
   2  -6   1       73.16       72.43      4.94 o
   3  -6   1       20.94       15.20      3.91 o
   4  -6   1     1384.16     1325.75     14.71 o
   5  -6   1       35.27       47.26      5.15 o
   6  -6   1      188.97      156.30      8.05 o
   7  -6   1        0.10        1.56      5.95 o
   8  -6   1      216.61      225.98     10.90 o
   9  -6   1      315.24      351.06     14.46 o
  10  -6   1      414.65      396.30     16.11 o
  11  -6   1        0.22        0.98      8.07 o
  12  -6   1       72.90       79.01     10.88 o
  13  -6   1        2.14       -4.70      8.69 o
 -12  -5   1      218.53      245.68     15.50 o
 -11  -5   1        1.24      -10.80      6.46 o
 -10  -5   1      954.48      934.62     21.26 o
  -9  -5   1       21.30       23.08      4.81 o
  -8  -5   1       27.22       30.43      5.34 o
  -7  -5   1      239.93      191.69      8.04 o
  -6  -5   1      564.02      660.73     10.37 o
  -5  -5   1       16.72       14.10      3.53 o
  -4  -5   1      318.53      354.70      5.94 o
  -3  -5   1      372.09      292.79      6.63 o
  -2  -5   1       51.96       46.47      3.41 o
  -1  -5   1       75.18       68.19      4.12 o
   0  -5   1       89.74       59.03      3.96 o
   1  -5   1      404.04      405.79      8.09 o
   2  -5   1      543.25      622.39      9.69 o
   3  -5   1      566.92      610.10      9.64 o
   4  -5   1     2313.99     2386.87     21.19 o
   5  -5   1        5.07        5.56      3.64 o
   6  -5   1      260.66      281.42      8.65 o
   7  -5   1       71.81       69.45      6.41 o
   8  -5   1      149.03      151.05      8.16 o
   9  -5   1      675.75      782.99     14.84 o
  10  -5   1       19.29       32.61      7.39 o
  11  -5   1       62.59       70.50      9.00 o
  12  -5   1        4.49        3.01      7.46 o
  13  -5   1       33.96       36.69      8.82 o
  14  -5   1        4.20        7.91      8.70 o
 -10  -4   1       17.26       16.10     10.29 o
  -9  -4   1      456.68      437.83     13.24 o
  -8  -4   1     1452.49     1357.73     19.48 o
  -7  -4   1       45.47       38.22      4.69 o
  -6  -4   1     4802.64     5232.88     27.92 o
  -5  -4   1      880.88     1018.15      8.85 o
  -4  -4   1       70.66       77.35      3.65 o
  -3  -4   1      791.67      661.35      6.36 o
  -2  -4   1      186.47      185.28      4.53 o
  -1  -4   1      197.28      188.81      4.98 o
   0  -4   1     2015.97     2118.08     11.37 o
   1  -4   1      913.27      754.74      8.12 o
   2  -4   1     1278.23     1271.58     10.12 o
   3  -4   1      127.96      101.84      4.73 o
   4  -4   1     3606.52     3665.91     17.91 o
   5  -4   1      173.38      167.86      6.22 o
   6  -4   1        1.72        0.35      3.51 o
   7  -4   1        3.40        1.80      5.29 o
   8  -4   1      373.83      435.73     12.96 o
   9  -4   1        9.66       12.12      6.84 o
  10  -4   1      664.66      652.61     20.85 o
  11  -4   1      322.84      353.88     17.92 o
  12  -4   1       82.83       86.51     13.51 o
  13  -4   1        7.73        1.14     10.93 o
  14  -4   1       36.65       29.96     12.50 o
  -7  -3   1     1347.03     1310.06     17.95 o
  -6  -3   1      312.52      278.29      9.67 o
  -5  -3   1      385.11      355.27      9.19 o
  -4  -3   1     2936.91     2598.31     17.03 o
  -3  -3   1     3009.44     2845.91     12.53 o
  -2  -3   1      177.92      143.90      4.07 o
  -1  -3   1     1930.89     1888.35      9.62 o
   0  -3   1     1322.45     1116.59      7.81 o
   1  -3   1     4218.51     4058.45     19.51 o
   2  -3   1     1787.41     1731.00     10.61 o
   3  -3   1     1136.71     1228.23     11.14 o
   4  -3   1     6594.32     6144.36     22.19 o
   5  -3   1      477.90      474.23      8.47 o
   6  -3   1      415.75      482.00     10.59 o
   7  -3   1        5.25        9.42      4.86 o
   8  -3   1        0.41        3.18      5.01 o
   9  -3   1       24.31       28.15      5.86 o
  10  -3   1      124.89      142.78     11.46 o
  11  -3   1      451.73      428.99     17.31 o
  12  -3   1       62.63       86.69     10.95 o
  13  -3   1       43.65       48.06     11.67 o
  14  -3   1       82.26       81.26     13.42 o
  15  -3   1        4.42        7.69     10.95 o
  -5  -2   1     2563.31     2415.87     27.10 o
  -4  -2   1     1344.59     1144.35     10.99 o
  -3  -2   1     2231.69     2170.21     14.68 o
  -2  -2   1     7882.09     8295.38     23.06 o
  -1  -2   1      680.92      683.57      5.29 o
   0  -2   1     3603.99     3581.91     11.48 o
   1  -2   1     9630.68    10156.88     59.14 o
   2  -2   1      435.39      445.72      5.89 o
   3  -2   1      301.72      288.25      5.30 o
   4  -2   1     1916.81     2016.63     12.03 o
   5  -2   1     1544.47     1476.17     13.71 o
   6  -2   1       10.01       16.63      3.98 o
   7  -2   1        0.93       -0.67      3.92 o
   8  -2   1      356.58      391.28      9.77 o
   9  -2   1      526.29      547.22     11.32 o
  10  -2   1      360.84      372.00     11.65 o
  11  -2   1       16.80       24.30      7.89 o
  12  -2   1      152.70      160.46     11.72 o
  13  -2   1       32.62       25.09      8.67 o
  14  -2   1        1.70        0.86      9.40 o
  15  -2   1       38.31       48.39     11.27 o
  -3  -1   1     8796.82     8554.93     45.35 o
  -2  -1   1     3183.68     2545.23     23.66 o
  -1  -1   1    18891.78    18512.98    322.79 o
   0  -1   1        8.77        1.10      1.09 o
   1  -1   1      345.30      251.02      4.12 o
   3  -1   1      971.22      974.51      7.23 o
   4  -1   1      238.70      174.68      5.00 o
   5  -1   1        3.25        6.46      3.10 o
   6  -1   1     1421.85     1461.27     11.54 o
   7  -1   1      224.41      214.80      7.48 o
   8  -1   1       40.45       44.18      4.91 o
   9  -1   1      101.10      104.78      7.76 o
  10  -1   1      479.95      407.39     14.84 o
  11  -1   1      103.79       93.17      8.58 o
  12  -1   1       27.03       28.85      7.40 o
  13  -1   1        0.34        2.70      7.09 o
  14  -1   1       50.13       56.55      9.03 o
  15  -1   1        0.01        0.99     10.23 o
  16  -1   1        0.57       11.61     11.16 o
 -16   0   1       15.03       25.42     15.81 o
  -3   0   1      227.28      203.78     10.11 o
  -2   0   1       25.42       12.19      1.67 o
  -1   0   1      303.91      305.30      7.56 o
   1   0   1      332.71      198.79     12.29 o
   3   0   1       57.04      107.18      3.66 o
   4   0   1       25.56       26.15      2.44 o
   5   0   1      235.68      164.55      7.27 o
   6   0   1      455.16      396.31     10.35 o
   7   0   1       27.64       40.68      6.61 o
   8   0   1       34.14       21.48      6.55 o
   9   0   1        0.54       -4.08      4.22 o
  10   0   1       26.30       22.83      4.85 o
  11   0   1       34.48       41.67      5.65 o
  12   0   1        5.36        1.00      5.63 o
  13   0   1        3.82        2.25      6.09 o
  14   0   1       20.03       18.69      6.92 o
  15   0   1        2.10       -0.94      7.76 o
  16   0   1        2.67        9.77      9.76 o
 -16   1   1       29.72       49.67     19.33 o
 -15   1   1        2.60        1.38      7.72 o
 -14   1   1        0.01       -0.30      7.20 o
 -13   1   1        6.62        4.78      6.88 o
 -12   1   1       12.66        4.92      5.69 o
 -11   1   1        4.93        8.36      4.85 o
 -10   1   1      407.21      421.69     11.07 o
  -9   1   1        0.52       -5.26      4.94 o
  -8   1   1       58.87       67.35      6.54 o
  -7   1   1      398.63      409.81     11.33 o
  -6   1   1       23.86       13.30      4.68 o
  -5   1   1     5090.83     4811.02     26.71 o
  -4   1   1       28.42       12.28      3.41 o
  -3   1   1      487.36      534.04      5.89 o
  -2   1   1     1388.17     1542.03     11.96 o
  -1   1   1     6518.28     5346.70     68.11 o
   2   1   1      498.20      270.81      5.82 o
   3   1   1      253.00      172.28      4.03 o
   4   1   1       20.16       42.02      3.02 o
   5   1   1        0.58       16.27      3.84 o
   6   1   1      301.21      366.91      8.82 o
   7   1   1       14.71       18.77      4.24 o
   8   1   1       33.63       38.50      5.04 o
   9   1   1       18.12       13.88      5.67 o
  10   1   1       41.08       16.40      6.22 o
  11   1   1        1.28        3.54      6.19 o
  12   1   1       40.59       53.78     10.24 o
  13   1   1      127.95      106.27     12.38 o
  14   1   1        8.66       11.35      9.01 o
  15   1   1        0.00        3.27      7.59 o
  16   1   1        4.49       -2.87     10.59 o
 -15   2   1        1.01       -2.26     10.08 o
 -14   2   1       13.42       14.11      7.83 o
 -13   2   1        2.69        1.82      7.06 o
 -12   2   1       21.35       18.31      7.12 o
 -11   2   1        3.83        1.58      6.22 o
 -10   2   1      142.76      146.15      9.15 o
  -9   2   1       39.63       24.16      5.38 o
  -8   2   1      145.86      155.36      8.61 o
  -7   2   1      602.21      557.16      9.61 o
  -6   2   1      669.46      757.30     11.17 o
  -5   2   1      154.17      109.59      4.65 o
  -4   2   1     3094.89     3252.66     16.11 o
  -3   2   1      740.36      909.40      6.64 o
  -2   2   1      718.15      805.63      6.31 o
  -1   2   1    16688.42    17505.05     56.15 o
   0   2   1      593.25      542.68      4.30 o
   2   2   1     6465.87     5647.23     18.00 o
   3   2   1      796.44      863.71      8.31 o
   4   2   1     1376.16     1466.03     13.80 o
   5   2   1     5557.41     5659.61     32.93 o
   6   2   1     4148.52     4168.26     29.13 o
   7   2   1     1222.73     1383.30     15.05 o
   8   2   1      124.06      150.07      7.34 o
   9   2   1        8.12        5.85      8.21 o
 -15   3   1       19.37       12.76     12.13 o
 -14   3   1        4.18        0.21      9.27 o
 -13   3   1       14.00        9.97      8.39 o
 -12   3   1        0.72       -1.68      7.57 o
 -11   3   1       55.18       45.91      8.72 o
 -10   3   1      108.37      116.51      9.86 o
  -9   3   1       17.95       11.06      4.54 o
  -8   3   1        0.57        2.54      4.25 o
  -7   3   1       10.80        8.92      4.34 o
  -6   3   1      406.86      393.25     10.37 o
  -5   3   1      321.88      354.13      8.51 o
  -4   3   1       12.93        7.96      2.96 o
  -3   3   1     3303.43     3171.68     15.90 o
  -2   3   1      209.48      160.27      4.19 o
  -1   3   1      241.24      260.21      4.38 o
   0   3   1    57838.38    71085.98    125.04 o
   1   3   1    22336.31    25109.56     45.07 o
   2   3   1     8697.52     8325.81     39.98 o
   3   3   1     1777.31     1509.95      8.64 o
   4   3   1      708.98      625.81      7.84 o
   5   3   1      174.02      159.92      5.55 o
   6   3   1      100.03       88.62      7.08 o
   7   3   1     1034.84     1137.32     16.52 o
   8   3   1      206.13      212.61      8.53 o
   9   3   1        1.12        5.44      4.69 o
 -14   4   1       12.84       23.44     11.20 o
 -13   4   1       92.25       99.25     13.38 o
 -12   4   1       60.37       61.13     10.40 o
 -11   4   1       20.31       17.08      8.55 o
 -10   4   1      227.46      229.46     13.56 o
  -9   4   1       99.10       93.30      7.84 o
  -8   4   1       12.75       17.51      5.42 o
  -7   4   1       49.61       53.01      6.11 o
  -6   4   1      390.50      394.18     11.70 o
  -5   4   1        9.56       14.75      4.27 o
  -4   4   1      646.21      674.12      8.05 o
  -3   4   1      549.57      534.11      7.25 o
  -2   4   1     4224.70     4028.69     16.88 o
  -1   4   1     7688.58     7641.83     23.87 o
   0   4   1      474.85      386.75      5.91 o
   1   4   1     6853.75     6255.63     19.26 o
   2   4   1     3817.17     3639.07     12.59 o
   3   4   1       61.53       88.82      3.23 o
   4   4   1      161.20      132.24      4.30 o
   5   4   1      774.51      823.61      8.29 o
   6   4   1       39.90       29.37      3.45 o
   7   4   1        5.46        9.43      3.02 o
   8   4   1        4.04        6.22      4.84 o
   9   4   1        8.11        6.68      4.89 o
  10   4   1       60.62       78.74      6.69 o
  11   4   1       14.19       17.24      8.14 o
  12   4   1      100.12      120.68     15.99 o
 -14   5   1        4.45       -4.22     11.52 o
 -13   5   1       55.90       60.04     13.43 o
 -12   5   1       22.72       30.91     11.79 o
 -11   5   1        1.45        1.19      9.95 o
 -10   5   1       52.13       31.04      9.65 o
  -9   5   1      233.46      222.08     12.88 o
  -8   5   1       56.74       64.40      7.49 o
  -7   5   1      255.27      248.35     10.70 o
  -6   5   1        0.01        1.51      4.22 o
  -5   5   1      317.57      341.68      8.43 o
  -4   5   1       98.29       78.13      4.32 o
  -3   5   1     1232.10     1275.10     12.10 o
  -2   5   1      385.22      377.01      6.99 o
  -1   5   1     1332.57     1235.01     12.12 o
   0   5   1        6.52       14.42      3.10 o
   1   5   1      180.84      178.47      4.89 o
   2   5   1     3157.44     3102.40     13.83 o
   3   5   1      376.99      308.20      6.30 o
   4   5   1      155.87      159.40      4.48 o
   5   5   1     7404.03     8073.29     32.29 o
   6   5   1     2179.62     2416.02     15.61 o
   7   5   1      717.93      708.06     11.57 o
   8   5   1      546.58      554.23     10.09 o
   9   5   1        0.06       -2.85      3.83 o
  10   5   1       57.73       64.93      5.56 o
  11   5   1      605.34      604.23     15.75 o
  12   5   1        9.63        2.96      6.78 o
  13   5   1       55.22       57.48     10.55 o
 -13   6   1       10.96       14.66      8.29 o
 -12   6   1       22.20       18.70      8.19 o
 -11   6   1       53.51       45.68      8.51 o
 -10   6   1        5.71       14.62      7.20 o
  -9   6   1       40.25       54.46      7.75 o
  -8   6   1       22.30       25.78      6.20 o
  -7   6   1       57.40       54.33      6.55 o
  -6   6   1        3.45        3.14      4.73 o
  -5   6   1      329.05      286.31      9.39 o
  -4   6   1       30.00       24.88      4.11 o
  -3   6   1      769.47      777.43     10.89 o
  -2   6   1      149.76      172.07      6.35 o
  -1   6   1      770.54      842.05      9.70 o
   0   6   1     3284.22     3309.77     17.63 o
   1   6   1     1350.63     1439.97     11.32 o
   2   6   1      121.26      181.73      5.70 o
   3   6   1      120.56      130.56      4.87 o
   4   6   1       50.86       65.97      4.16 o
   5   6   1       25.10       41.54      3.70 o
   6   6   1       30.00       14.02      3.86 o
   7   6   1        0.25        1.97      4.21 o
   8   6   1      231.67      235.61      8.44 o
   9   6   1      425.59      446.02     10.67 o
  10   6   1        0.06        1.92      4.11 o
  11   6   1      573.55      589.00     14.05 o
  12   6   1       15.52       17.14      6.12 o
  13   6   1        9.62        7.82      5.85 o
  14   6   1       16.13       29.16      8.34 o
  15   6   1        5.14       -6.70      8.84 o
 -13   7   1        7.58       16.94     26.34 o
 -12   7   1        2.56        6.98      9.06 o
 -11   7   1       35.34       23.95      9.09 o
 -10   7   1       95.59       81.73     10.44 o
  -9   7   1        0.28        1.64      7.90 o
  -8   7   1      177.31      164.89     10.52 o
  -7   7   1      175.27      197.34     10.87 o
  -6   7   1      640.30      667.57     14.39 o
  -5   7   1      389.80      432.18      9.76 o
  -4   7   1      301.28      290.53      9.30 o
  -3   7   1      944.93      994.31     13.22 o
  -2   7   1     2067.57     2109.77     23.96 o
  -1   7   1      362.85      427.53      8.66 o
   0   7   1       22.54       35.66      4.29 o
   1   7   1       10.64        3.32      3.52 o
   2   7   1       83.91       72.93      4.48 o
   3   7   1        0.03       -2.04      3.27 o
   4   7   1       84.19       79.55      4.80 o
   5   7   1        0.59        3.81      3.28 o
   6   7   1      101.25       81.72      4.92 o
   7   7   1        0.12       -2.43      4.77 o
   8   7   1      326.74      286.30     10.28 o
   9   7   1      106.87      119.46      7.22 o
  10   7   1      310.96      340.16     10.28 o
  11   7   1        0.30       -2.99      6.49 o
  12   7   1       16.89       14.83      7.03 o
  13   7   1        3.66        6.49      6.73 o
  14   7   1        7.48        1.78      6.78 o
  15   7   1        8.77       10.98      7.70 o
  16   7   1        0.15       -1.32      8.31 o
  17   7   1        0.22       -1.00     10.94 o
 -12   8   1        4.21       11.65     12.83 o
 -11   8   1        2.02       -0.64     11.49 o
 -10   8   1        8.62        6.79      9.96 o
  -9   8   1       15.32       14.40      9.41 o
  -8   8   1      480.62      492.20     18.35 o
  -7   8   1      156.73      207.39     12.86 o
  -6   8   1       40.46       50.83      7.80 o
  -5   8   1      517.61      498.54     11.40 o
  -4   8   1      104.12       93.11      6.62 o
  -3   8   1        5.24        4.43      4.48 o
  -2   8   1      407.45      388.34     10.08 o
  -1   8   1      111.29      126.57      6.38 o
   0   8   1        0.48       -2.07      3.79 o
   1   8   1      111.02      105.73      5.65 o
   2   8   1      103.13      116.29      5.84 o
   3   8   1      526.44      539.48     10.74 o
   4   8   1       17.31        2.88      3.92 o
   5   8   1      414.31      409.57      9.34 o
   6   8   1      273.31      271.15      8.49 o
   7   8   1      141.10      133.46      6.37 o
   8   8   1       89.65       92.95      7.74 o
   9   8   1       79.41      104.61      7.91 o
  10   8   1        5.24       13.13      5.93 o
  11   8   1        9.38       11.17      7.73 o
  12   8   1       53.77       44.24      8.78 o
  13   8   1       17.99       12.44      7.81 o
  14   8   1       75.34       73.66      9.51 o
  15   8   1        3.28        3.32      7.37 o
  16   8   1       12.63        6.76      9.91 o
 -11   9   1        2.32       10.29     13.51 o
 -10   9   1       14.93       15.07     13.25 o
  -9   9   1        7.85       13.52     12.61 o
  -8   9   1       21.51       28.47     11.79 o
  -7   9   1       14.21       12.67      9.90 o
  -6   9   1      477.86      510.29     18.40 o
  -5   9   1      256.72      268.18     12.71 o
  -4   9   1      349.44      371.63     11.28 o
  -3   9   1       23.17       14.49      5.08 o
  -2   9   1       65.81       51.61      6.17 o
  -1   9   1       12.13       15.44      4.99 o
   0   9   1       31.62       29.50      4.96 o
   1   9   1        1.48        1.41      4.25 o
   2   9   1        1.04       -3.94      4.08 o
   3   9   1       13.69       14.64      4.67 o
   4   9   1       29.18       29.85      4.98 o
   5   9   1      156.99      160.12      6.94 o
   6   9   1       76.03       80.82      5.62 o
   7   9   1       70.58       68.76      6.39 o
   8   9   1      199.99      196.31      8.76 o
   9   9   1      208.66      215.60      8.47 o
  10   9   1       52.39       41.18      7.65 o
  11   9   1       20.46       13.68      8.57 o
  12   9   1       21.55        1.86      8.32 o
  13   9   1        4.25       -2.53      8.13 o
  14   9   1       69.10       70.91     11.78 o
  15   9   1       25.08       27.92     10.20 o
  16   9   1        7.89        0.39     10.98 o
 -10  10   1       16.31       11.06     14.45 o
  -9  10   1       10.62       -1.26     13.43 o
  -8  10   1       25.78       21.56     13.59 o
  -7  10   1       38.56       43.21     12.59 o
  -6  10   1       21.23       18.94      8.68 o
  -5  10   1       27.54       16.72      9.10 o
  -4  10   1      291.01      293.59     15.01 o
  -3  10   1      391.70      394.42     13.94 o
  -2  10   1      291.86      246.16     10.40 o
  -1  10   1       56.78       76.00      7.14 o
   0  10   1       22.83       24.79      5.47 o
   1  10   1       44.72       45.64      6.22 o
   2  10   1        1.74        4.71      4.58 o
   3  10   1       18.06       12.43      5.28 o
   4  10   1        7.24        1.52      4.07 o
   5  10   1        6.43        4.85      4.84 o
   6  10   1       30.67       34.54      5.47 o
   7  10   1       56.79       40.93      6.65 o
   8  10   1        0.01       -1.21      5.99 o
   9  10   1        3.43       -1.59      5.84 o
  10  10   1        0.32        5.49      6.38 o
  11  10   1        0.25       -2.64      6.87 o
  12  10   1        7.65        4.14     10.38 o
  13  10   1        3.37        6.24     10.75 o
  14  10   1        4.44        3.95     10.24 o
  15  10   1        0.62        6.07     10.35 o
  16  10   1        0.07       -6.78     11.81 o
  -9  11   1       54.08       62.72     24.63 o
  -8  11   1       41.10       56.67     19.27 o
  -7  11   1        0.75       -4.02     13.04 o
  -6  11   1        0.29       15.37     10.01 o
  -5  11   1       50.00       47.27     12.11 o
  -4  11   1        4.01        3.83     10.38 o
  -3  11   1       26.29       26.00     10.66 o
  -2  11   1        4.31       -9.44      9.00 o
  -1  11   1      167.99      152.72     12.23 o
   0  11   1        0.95        1.63      5.72 o
   1  11   1       52.60       62.07      7.38 o
   2  11   1        1.31        1.41      4.93 o
   3  11   1       69.29       75.79      7.23 o
   4  11   1       17.76       15.06      5.31 o
   5  11   1        3.39       -0.94      5.10 o
   6  11   1       66.20       67.64      7.10 o
   7  11   1       71.38       68.85      7.41 o
   8  11   1      205.96      206.17     11.95 o
   9  11   1        1.26        0.11      6.86 o
  10  11   1        0.04       -2.42      7.68 o
  11  11   1       43.60       37.52      8.80 o
  12  11   1        8.36       13.64      7.83 o
  13  11   1        3.16        9.41      8.52 o
  14  11   1        8.65        4.39     11.29 o
  15  11   1        4.59       -4.21     11.02 o
  -8  12   1        2.62        3.53     21.02 o
  -7  12   1        5.40       23.18     17.93 o
  -6  12   1        0.60        0.39     11.37 o
  -5  12   1       23.15       20.33     12.71 o
  -4  12   1        1.33       -7.45     11.45 o
  -3  12   1        4.83        6.60     12.40 o
  -2  12   1       13.94        2.72     11.01 o
  -1  12   1        2.55       -5.18     10.47 o
   0  12   1       35.29       30.90     10.76 o
   1  12   1       86.38       84.21     12.51 o
   2  12   1       15.75        8.57      8.78 o
   3  12   1       90.93       76.37     10.96 o
   4  12   1       16.87       14.71      8.66 o
   5  12   1        0.71       -3.62      7.46 o
   6  12   1       36.50       31.64      8.68 o
   7  12   1        0.36        2.73      6.90 o
   8  12   1        0.00        3.51      8.14 o
   9  12   1       37.93       32.40      8.52 o
  10  12   1       29.76       31.73      9.72 o
  11  12   1       34.85       30.97      9.74 o
  12  12   1       52.77       67.47     10.54 o
  13  12   1        8.63        9.67      8.88 o
  14  12   1       10.41       18.71      8.98 o
  15  12   1        8.19       10.71      8.62 o
  -6  13   1        0.29        0.92     11.95 o
  -5  13   1        0.02       -4.56     13.11 o
  -4  13   1        4.88       11.18     13.04 o
  -3  13   1       37.12       41.00     14.92 o
  -2  13   1       18.52       25.54     12.73 o
  -1  13   1       11.77       10.93     11.94 o
   0  13   1        0.08        5.34     12.97 o
   1  13   1        6.88        8.58     12.80 o
   2  13   1       94.20       86.76     14.55 o
   3  13   1       18.96       15.46     11.59 o
   4  13   1       24.52       24.86     10.72 o
   5  13   1       11.00        2.77      9.85 o
   6  13   1      186.47      202.80     14.36 o
   7  13   1       25.89       18.79      9.17 o
   8  13   1       81.43       82.11     12.41 o
   9  13   1        4.18       -1.04     10.63 o
  10  13   1        0.00       -6.00     11.36 o
  11  13   1       18.01       29.08     12.99 o
  12  13   1        2.49        2.29     12.13 o
  13  13   1        0.69       -5.27     11.53 o
  14  13   1       13.45       21.96     10.98 o
  -5  14   1       11.44       21.40     16.65 o
  -4  14   1       45.47       42.76     17.83 o
  -3  14   1       14.73       10.44     16.27 o
  -2  14   1        0.64        1.95     15.45 o
  -1  14   1        8.11       -6.52     13.21 o
   0  14   1        0.81       10.58     13.84 o
   1  14   1        1.06       -6.16     12.89 o
   2  14   1        3.32       11.07     14.07 o
   3  14   1       17.81       17.99     12.42 o
   4  14   1        8.05       -3.41     11.52 o
   5  14   1      122.60      102.23     15.35 o
   6  14   1       19.28       19.32     11.94 o
   7  14   1       51.48       52.26     11.70 o
   8  14   1       26.24       26.26     11.23 o
   9  14   1        7.03        9.67     11.60 o
  10  14   1        5.51        3.54     12.40 o
  11  14   1        1.08       -0.13     12.60 o
  12  14   1       15.09       23.22     14.14 o
  13  14   1       10.54        9.09     13.44 o
  -3  15   1       16.74       19.02     17.32 o
  -2  15   1        1.22       -5.53     15.59 o
  -1  15   1        0.45        1.99     16.07 o
   0  15   1        0.11        4.28     14.60 o
   1  15   1       19.98       27.15     15.76 o
   2  15   1       41.60       32.19     15.87 o
   3  15   1       20.44       20.67     14.73 o
   4  15   1       10.57        7.52     14.19 o
   5  15   1       13.61        2.67     12.01 o
   6  15   1       15.77        6.21     12.38 o
   7  15   1       35.15       23.66     12.54 o
   8  15   1       42.82       39.54     18.56 o
   9  15   1        0.07       -6.06     16.00 o
  10  15   1        0.99       26.99     17.04 o
  11  15   1       12.08        1.43     16.94 o
  12  15   1        7.02       24.25     29.50 o
   0  16   1        3.69       -3.50     17.44 o
   1  16   1        5.06        4.89     17.04 o
   2  16   1       60.32       52.06     17.68 o
   3  16   1        5.49       23.39     16.10 o
   4  16   1        2.83       13.08     15.11 o
   5  16   1        1.90      -12.04     13.71 o
   6  16   1        0.41       -4.08     13.68 o
   7  16   1        0.11       -4.71     13.53 o
   8  16   1        0.25        0.78     11.92 o
   9  16   1        1.59        2.27     17.48 o
  10  16   1        0.00       20.03     22.36 o
  -9 -15   2        6.24       20.63     34.46 o
  -8 -15   2       66.22       34.85     25.20 o
  -7 -15   2       31.99       37.47     15.61 o
  -6 -15   2       17.21       32.74     15.39 o
  -5 -15   2       80.93       66.56     20.38 o
  -4 -15   2        4.41        7.28     17.13 o
  -3 -15   2        0.24        8.36     17.36 o
  -2 -15   2       41.12       25.54     18.99 o
  -1 -15   2       25.52       16.73     18.52 o
   0 -15   2        3.50       -6.41     17.40 o
   1 -15   2        4.22       -0.75     15.66 o
 -11 -14   2        1.89       -0.40     16.40 o
 -10 -14   2        0.26        6.07     15.66 o
  -9 -14   2        8.53       14.36     21.68 o
  -8 -14   2        1.45        1.72     20.66 o
  -7 -14   2        3.31        0.76     12.60 o
  -6 -14   2       63.80       76.39     16.60 o
  -5 -14   2        1.27       -4.82     13.72 o
  -4 -14   2       28.32       24.59     14.87 o
  -3 -14   2       48.68       32.40     17.71 o
  -2 -14   2        0.00        0.37     15.83 o
  -1 -14   2       29.25       42.60     19.13 o
   0 -14   2       11.03       17.01     17.29 o
   1 -14   2        0.68       -8.88     16.39 o
   2 -14   2        4.36       15.16     15.30 o
   3 -14   2        2.11      -12.54     14.17 o
   4 -14   2        0.05      -10.04     18.75 o
 -12 -13   2       20.28       35.22     16.46 o
 -11 -13   2        0.42       -9.10     14.43 o
 -10 -13   2       85.17       76.44     18.28 o
  -9 -13   2       94.76       85.07     18.47 o
  -8 -13   2      342.82      395.14     24.87 o
  -7 -13   2      183.27      201.19     21.38 o
  -6 -13   2        1.67        6.16     11.13 o
  -5 -13   2       70.12       77.22     15.95 o
  -4 -13   2        0.17        1.95     12.64 o
  -3 -13   2        3.55       -4.75     12.84 o
  -2 -13   2        8.47        8.24     13.86 o
  -1 -13   2       12.04       19.83     16.64 o
   0 -13   2       11.08       17.30     16.45 o
   1 -13   2        0.14        5.47     15.47 o
   2 -13   2       10.96       -2.46     13.27 o
   3 -13   2        0.67        9.27     14.19 o
   4 -13   2       20.46       21.16     14.75 o
   5 -13   2        4.93        2.60     14.56 o
 -13 -12   2       11.95       13.42     11.11 o
 -12 -12   2       11.45       16.61     11.55 o
 -11 -12   2        2.90       -0.68     13.21 o
 -10 -12   2       21.44       33.35     14.87 o
  -9 -12   2        4.18       28.05     14.48 o
  -8 -12   2       32.34       30.74     13.15 o
  -7 -12   2      159.30      175.01     16.67 o
  -6 -12   2        2.64        3.43      9.30 o
  -5 -12   2       14.27       11.99      9.85 o
  -4 -12   2       21.23       31.02     11.91 o
  -3 -12   2       12.16       13.03     13.11 o
  -2 -12   2       72.09       66.98     15.34 o
  -1 -12   2       50.80       30.86     14.08 o
   0 -12   2       11.57       20.62     15.41 o
   1 -12   2       76.90       59.61     17.67 o
   2 -12   2        0.53        7.01     12.44 o
   3 -12   2        2.65        1.35     11.99 o
   4 -12   2       12.49        3.93     11.56 o
   5 -12   2       13.34       19.81     13.10 o
   6 -12   2        4.51        9.98     12.37 o
   7 -12   2        7.70        1.05     11.59 o
 -14 -11   2        0.54       -1.42      9.06 o
 -13 -11   2       23.34       14.61      8.95 o
 -12 -11   2       11.99       20.70      9.44 o
 -11 -11   2       45.10       45.05     10.44 o
 -10 -11   2       63.97       81.32     12.11 o
  -9 -11   2      165.11      138.68     13.74 o
  -8 -11   2        0.51        5.73      8.27 o
  -7 -11   2      180.75      193.21     13.30 o
  -6 -11   2        9.79       25.21      7.92 o
  -5 -11   2      106.77      131.74     11.88 o
  -4 -11   2      250.63      237.88     14.47 o
  -3 -11   2        6.54        4.43      8.89 o
  -2 -11   2       76.18       74.23     12.06 o
  -1 -11   2       78.74      107.11     12.87 o
   0 -11   2      354.96      411.60     21.45 o
   1 -11   2       40.89       53.81     14.02 o
   2 -11   2       14.51       19.28     12.67 o
   3 -11   2        2.58       -0.18     10.79 o
   4 -11   2       27.26       21.90     12.36 o
   5 -11   2        1.09       -3.05     11.26 o
   6 -11   2       32.41        4.44     11.59 o
   7 -11   2        0.05        3.02     10.80 o
   8 -11   2       12.80       -0.37     17.12 o
 -15 -10   2        4.52       -4.46     10.33 o
 -14 -10   2       12.82       18.15     11.14 o
 -13 -10   2        0.96       -0.09     10.72 o
 -12 -10   2       14.90       11.01     12.96 o
 -11 -10   2        1.94       -3.67      7.54 o
 -10 -10   2       77.01       76.68     10.40 o
  -9 -10   2      535.59      555.37     17.61 o
  -8 -10   2       18.32       25.40      7.93 o
  -7 -10   2       37.56       33.68      7.93 o
  -6 -10   2       45.73       63.42      6.47 o
  -5 -10   2       59.16       48.01      6.29 o
  -4 -10   2        1.43        0.88      4.76 o
  -3 -10   2        4.56        4.91      5.35 o
  -2 -10   2      296.80      323.48     11.73 o
  -1 -10   2      220.63      223.95     10.72 o
   0 -10   2       26.32       21.58      6.82 o
   1 -10   2      161.89      144.01     11.86 o
   2 -10   2      122.25      119.63     12.30 o
   3 -10   2      242.96      286.28     19.19 o
   4 -10   2      251.70      267.52     17.43 o
   5 -10   2       35.42       38.47     11.20 o
   6 -10   2      120.11      140.95     14.36 o
   7 -10   2        3.40        3.38      8.71 o
   8 -10   2       25.73       16.96     16.36 o
   9 -10   2        1.57       -7.70     19.43 o
 -15  -9   2       18.40       15.49     12.31 o
 -14  -9   2       20.27       -0.69      9.78 o
 -13  -9   2       13.24       -0.65      9.66 o
 -12  -9   2       39.22       34.83     13.19 o
 -11  -9   2       48.79       43.53     11.57 o
 -10  -9   2      191.38      191.70     11.73 o
  -9  -9   2      146.28      147.75      9.47 o
  -8  -9   2       83.26       72.16      7.85 o
  -7  -9   2        1.65        1.05      5.83 o
  -6  -9   2       60.30       68.50      6.78 o
  -5  -9   2      220.56      194.46      8.07 o
  -4  -9   2       63.62       65.77      6.27 o
  -3  -9   2      141.91      171.65      8.30 o
  -2  -9   2      448.55      440.32     12.08 o
  -1  -9   2        8.36       12.94      4.79 o
   0  -9   2      159.74      173.86      9.39 o
   1  -9   2      139.61      175.84      9.03 o
   2  -9   2      644.22      693.23     15.24 o
   3  -9   2       76.77       74.49      7.79 o
   4  -9   2       99.82      100.62     10.55 o
   5  -9   2        0.02       -0.06      8.40 o
   6  -9   2       12.71        5.14      8.57 o
   7  -9   2        0.02       -9.08      9.38 o
   8  -9   2       22.77       12.94     11.87 o
   9  -9   2        0.26       -6.00     12.41 o
  10  -9   2        6.54       -7.34     12.89 o
  11  -9   2        7.58       14.05     30.71 o
 -16  -8   2       29.17       53.06     14.54 o
 -15  -8   2        9.74       -0.84     10.43 o
 -14  -8   2        2.61       -4.03      7.84 o
 -13  -8   2       11.20       11.00      8.36 o
 -12  -8   2       17.45       16.31      9.75 o
 -11  -8   2        6.76        3.34      9.13 o
 -10  -8   2       38.20       53.68     11.08 o
  -9  -8   2        7.98       10.81      6.98 o
  -8  -8   2       85.75       77.28      6.64 o
  -7  -8   2        0.01        0.77      4.83 o
  -6  -8   2      291.01      288.93     10.11 o
  -5  -8   2      137.28      119.50      6.33 o
  -4  -8   2       83.53       78.68      5.75 o
  -3  -8   2        3.34        4.28      3.65 o
  -2  -8   2       92.58       96.85      6.32 o
  -1  -8   2        6.33        1.39      4.21 o
   0  -8   2      269.82      265.79      9.06 o
   1  -8   2       33.64       31.03      5.41 o
   2  -8   2       90.75       90.13      7.25 o
   3  -8   2      369.75      366.39     11.02 o
   4  -8   2      849.05      861.24     15.76 o
   5  -8   2       95.40       68.39      7.46 o
   6  -8   2      366.03      375.58     14.09 o
   7  -8   2        9.77       18.18      9.33 o
   8  -8   2      116.60      130.45     13.58 o
   9  -8   2       47.01       46.15     13.83 o
  10  -8   2       10.74       11.99     12.66 o
  11  -8   2        0.23       -6.04     12.61 o
 -16  -7   2        1.83       -3.72     11.05 o
 -15  -7   2       12.98       -6.88      7.73 o
 -14  -7   2       16.55       21.78      7.38 o
 -13  -7   2       50.94       43.64      8.31 o
 -12  -7   2        0.17       -4.34      6.89 o
 -11  -7   2      284.55      287.02     15.39 o
 -10  -7   2       51.23       59.79      9.98 o
  -9  -7   2      209.68      215.07     10.27 o
  -8  -7   2       20.33       14.31      5.97 o
  -7  -7   2      351.76      407.60     12.49 o
  -6  -7   2      125.88      141.17      6.27 o
  -5  -7   2        0.25        0.31      3.40 o
  -4  -7   2      580.43      620.00     10.77 o
  -3  -7   2      150.32      138.36      6.61 o
  -2  -7   2      246.59      249.61      7.50 o
  -1  -7   2      246.40      228.98      8.06 o
   0  -7   2      477.82      498.10      9.67 o
   1  -7   2       64.25       61.87      5.44 o
   2  -7   2        7.44        9.88      4.40 o
   3  -7   2       35.42       32.63      5.46 o
   4  -7   2       12.32       24.72      5.12 o
   5  -7   2       23.63       22.12      5.30 o
   6  -7   2       73.39       67.61      6.47 o
   7  -7   2      204.32      178.67     11.79 o
   8  -7   2      174.01      166.82     11.69 o
   9  -7   2       28.79       20.62      9.03 o
  10  -7   2       22.92       27.96     10.93 o
  11  -7   2       18.92       19.01     12.55 o
  12  -7   2        3.90       14.83     12.88 o
 -14  -6   2       36.03       27.12     10.26 o
 -13  -6   2        2.08       -0.37      6.69 o
 -12  -6   2       21.48       19.87      6.50 o
 -11  -6   2      783.47      731.36     16.15 o
 -10  -6   2      583.95      544.38     20.73 o
  -9  -6   2      252.58      289.78      9.86 o
  -8  -6   2       47.16       61.03      6.21 o
  -7  -6   2      829.45      764.48     14.85 o
  -6  -6   2       57.61       50.49      5.63 o
  -5  -6   2      566.07      647.45      9.63 o
  -4  -6   2      353.57      381.18      7.50 o
  -3  -6   2      172.70      117.03      5.24 o
  -2  -6   2      239.77      263.84      7.10 o
  -1  -6   2       23.67       17.89      3.71 o
   0  -6   2      101.78      114.33      5.59 o
   1  -6   2       75.46       48.71      4.61 o
   2  -6   2       49.38       43.89      4.65 o
   3  -6   2      245.91      243.23      8.87 o
   4  -6   2       55.22       42.30      5.16 o
   5  -6   2      377.95      414.37     10.65 o
   6  -6   2      758.65      775.39     11.73 o
   7  -6   2        7.20        0.96      5.81 o
   8  -6   2      522.82      538.24     15.05 o
   9  -6   2       95.52      108.24     10.47 o
  10  -6   2       29.67       36.87      9.55 o
  11  -6   2        0.84        0.01      8.60 o
  12  -6   2        0.98       11.27      9.26 o
  13  -6   2        0.23       -8.41     11.31 o
 -12  -5   2        0.44       -3.05      8.59 o
 -11  -5   2      468.74      494.14     12.23 o
 -10  -5   2      343.66      298.04      9.73 o
  -9  -5   2       79.08       58.36      7.23 o
  -8  -5   2       32.82       30.66      5.08 o
  -7  -5   2       91.92      116.77      6.50 o
  -6  -5   2        3.00        6.62      4.14 o
  -5  -5   2        0.21        3.07      3.48 o
  -4  -5   2     1890.38     2217.49     12.92 o
  -3  -5   2      237.57      243.79      6.55 o
  -2  -5   2      220.72      198.01      5.87 o
  -1  -5   2       58.54       67.86      4.25 o
   0  -5   2        0.44        4.87      3.35 o
   1  -5   2      401.02      470.56      8.28 o
   2  -5   2      424.78      380.77      8.07 o
   3  -5   2      159.83      164.07      6.52 o
   4  -5   2      296.49      323.39      8.27 o
   5  -5   2      793.64      782.37     11.28 o
   6  -5   2       16.42       26.09      5.31 o
   7  -5   2        7.49       17.30      5.37 o
   8  -5   2       50.53       54.20      7.07 o
   9  -5   2      204.42      190.37     10.08 o
  10  -5   2      130.48      107.07     10.55 o
  11  -5   2        3.28        2.84      7.63 o
  12  -5   2        0.06       -3.28      8.07 o
  13  -5   2        0.12       -1.70      8.53 o
  14  -5   2        0.67        4.96      9.11 o
 -10  -4   2       88.43       80.05      6.88 o
  -9  -4   2       94.18       89.60      7.36 o
  -8  -4   2        3.29        5.19      4.90 o
  -7  -4   2      234.89      204.71     11.51 o
  -6  -4   2      262.07      279.64      9.22 o
  -5  -4   2        7.21        1.51      3.54 o
  -4  -4   2     1447.17     1421.10     11.94 o
  -3  -4   2       29.72       44.59      3.30 o
  -2  -4   2      641.48      677.79      8.34 o
  -1  -4   2      246.44      244.72      5.79 o
   0  -4   2      100.28      102.91      4.21 o
   1  -4   2      340.66      306.95      6.47 o
   2  -4   2      720.55      680.15      8.45 o
   3  -4   2      226.28      227.62      6.61 o
   4  -4   2     3689.63     3757.72     21.34 o
   5  -4   2     1106.84     1244.56     11.41 o
   6  -4   2      761.07      704.93     11.05 o
   7  -4   2        2.68        4.20      4.56 o
   8  -4   2       36.83       33.04      5.42 o
   9  -4   2        1.20       -6.13      5.03 o
  10  -4   2       74.44       72.95      8.82 o
  11  -4   2       39.43       41.85     12.23 o
  12  -4   2       80.69       83.45     13.90 o
  13  -4   2       38.32       51.78     13.41 o
  14  -4   2       39.94       38.55      9.99 o
  -8  -3   2      366.81      328.64     10.17 o
  -7  -3   2       89.40       99.91      6.67 o
  -6  -3   2     5170.60     5241.87     41.41 o
  -5  -3   2      637.81      553.74      7.87 o
  -4  -3   2      513.37      450.94      6.93 o
  -3  -3   2      137.28      203.06      5.64 o
  -2  -3   2       17.72        7.66      2.20 o
  -1  -3   2        9.10        0.48      2.41 o
   0  -3   2      105.14       96.60      3.71 o
   1  -3   2      185.39      184.73      4.80 o
   2  -3   2     1495.74     1415.62      9.74 o
   3  -3   2      495.94      431.79      7.37 o
   4  -3   2     2728.41     2986.49     16.22 o
   5  -3   2      803.95      766.57      9.76 o
   6  -3   2       65.74       82.74      4.61 o
   7  -3   2       18.49       16.26      5.51 o
   8  -3   2        0.10       -1.25      5.13 o
   9  -3   2      194.56      199.80      9.91 o
  10  -3   2      240.78      270.02     14.91 o
  11  -3   2      230.28      213.22     14.49 o
  12  -3   2      193.96      186.78     14.23 o
  13  -3   2        3.51        4.18     10.51 o
  14  -3   2       37.12       44.83     12.75 o
  15  -3   2       14.18        0.49     11.68 o
  -6  -2   2     1455.81     1461.83     14.84 o
  -5  -2   2      419.62      356.93      9.65 o
  -4  -2   2     1329.38     1296.44     12.35 o
  -3  -2   2     1136.42      984.96      7.91 o
  -2  -2   2       55.81       42.86      2.66 o
  -1  -2   2    22426.65    24322.57     46.70 o
   0  -2   2      349.98      245.40      4.59 o
   1  -2   2     8447.17     8062.52     24.73 o
   2  -2   2       36.86       29.54      2.67 o
   3  -2   2      385.89      248.64      5.53 o
   4  -2   2      856.49      822.89      7.89 o
   5  -2   2      157.80      197.03      6.46 o
   6  -2   2       17.29       24.52      4.83 o
   7  -2   2       22.43       22.84      5.05 o
   8  -2   2       23.25       23.95      5.25 o
   9  -2   2        0.56       -1.60      4.86 o
  10  -2   2      183.07      188.71      9.11 o
  11  -2   2       40.33       37.46      9.01 o
  12  -2   2        0.27       -1.70      7.91 o
  13  -2   2        0.31       -2.05      8.45 o
  14  -2   2        7.15        5.32      9.98 o
  15  -2   2        3.98       -7.52     10.25 o
  -5  -1   2      184.68      167.85      7.65 o
  -4  -1   2        0.59        0.80      3.64 o
  -3  -1   2       62.83      112.93      4.47 o
  -2  -1   2      740.31      553.66      5.06 o
  -1  -1   2     3902.98     3843.16     22.88 o
   0  -1   2      671.65      733.58      5.58 o
   1  -1   2      951.25      714.64      5.76 o
   2  -1   2     1021.25      704.01      5.87 o
   3  -1   2      431.19      481.15      5.05 o
   4  -1   2      261.16      289.11      5.82 o
   5  -1   2      328.98      250.60      6.42 o
   6  -1   2     1807.70     1892.00     14.00 o
   7  -1   2       44.27       34.20      4.88 o
   8  -1   2      331.94      345.52      9.60 o
   9  -1   2      612.52      546.11     11.39 o
  10  -1   2       14.41        7.66      5.36 o
  11  -1   2      104.78      123.23     10.05 o
  12  -1   2      160.74      153.27     11.33 o
  13  -1   2       76.19       72.07      9.75 o
  14  -1   2        2.41       -2.41      7.91 o
  15  -1   2        6.38        0.88      9.54 o
  16  -1   2       32.76       34.14     13.20 o
  -6   0   2      320.06      415.31     12.50 o
  -5   0   2     2126.02     2306.01     19.28 o
  -4   0   2      212.87      188.86      7.33 o
  -3   0   2     2390.54     2120.80     15.54 o
  -2   0   2      201.51      115.04      3.84 o
  -1   0   2     3327.22     2633.17      9.39 o
   0   0   2     3245.50     2468.77     14.24 o
   1   0   2       43.25       69.45      2.26 o
   2   0   2     1913.04     1692.91     11.49 o
   3   0   2       99.94      162.81      4.32 o
   4   0   2        9.54       19.59      2.41 o
   5   0   2      431.18      395.44      6.33 o
   6   0   2      381.57      331.61      6.70 o
   7   0   2        0.02        4.21      3.36 o
   8   0   2      292.23      295.84      8.97 o
   9   0   2      352.44      361.78     11.40 o
  10   0   2       36.07       35.29      6.50 o
  11   0   2      226.88      226.62     11.01 o
  12   0   2      413.77      382.08     13.67 o
  13   0   2        0.69        1.62      6.80 o
  14   0   2        0.78       -6.86      6.98 o
  15   0   2       72.24       57.56      9.22 o
  16   0   2       37.94       37.24     11.89 o
 -15   1   2        3.79       13.65     11.31 o
 -14   1   2       16.79       19.29      8.57 o
 -13   1   2        6.57        8.94      6.72 o
 -12   1   2       13.07       16.14      7.55 o
 -11   1   2       41.35       35.43      9.81 o
 -10   1   2       44.22       40.45      6.42 o
  -9   1   2      161.68      182.21     10.30 o
  -8   1   2       43.92       43.69      5.90 o
  -7   1   2       23.08       21.44      5.05 o
  -6   1   2      218.13      216.43      9.33 o
  -5   1   2     1045.46     1258.19     15.22 o
  -4   1   2      590.34      525.29      9.30 o
  -3   1   2     1257.88     1335.23     10.77 o
  -2   1   2      154.41      122.52      3.95 o
  -1   1   2    14808.57    14850.14     32.57 o
   0   1   2     4321.05     3848.91     43.46 o
   1   1   2      275.18      359.44      5.44 o
   2   1   2     7643.50     6546.37     22.92 o
   3   1   2     1621.49     1530.72      8.47 o
   4   1   2      398.10      346.18      6.34 o
   5   1   2      217.28      187.87      5.45 o
   6   1   2      286.95      255.21      7.69 o
   7   1   2      698.63      739.42      9.02 o
   8   1   2      182.36      203.62      7.81 o
   9   1   2       16.47       15.58      4.42 o
  10   1   2        8.75       10.89      4.61 o
  11   1   2        0.13       -1.84      5.17 o
  12   1   2      487.39      504.49     13.21 o
  13   1   2       72.37       63.65      7.54 o
  14   1   2        1.02       -2.73      6.31 o
  15   1   2       33.55       29.93      8.54 o
  16   1   2        0.01       -2.45      8.07 o
 -15   2   2        1.44       -2.70      9.73 o
 -14   2   2        4.22       13.64      8.53 o
 -13   2   2       35.48       38.08      7.82 o
 -12   2   2      141.97      134.05      9.63 o
 -11   2   2       34.03       24.55      6.80 o
 -10   2   2       13.27       11.56      5.39 o
  -9   2   2       17.33        5.19      4.75 o
  -8   2   2       11.79       11.68      3.73 o
  -7   2   2       31.75       20.49      4.61 o
  -6   2   2      260.18      300.58      9.24 o
  -5   2   2     1120.79     1274.16     10.62 o
  -4   2   2       81.75      103.46      4.31 o
  -3   2   2      115.16      133.78      4.17 o
  -2   2   2     1563.28     1708.84      9.42 o
  -1   2   2    16661.92    17860.19    122.46 o
   0   2   2       20.03       15.94      1.71 o
   1   2   2     2207.65     2332.18      8.37 o
   2   2   2    40116.34    44763.75    303.43 o
   3   2   2     3931.24     4045.56     14.74 o
   4   2   2        2.01        7.21      2.74 o
   5   2   2     4699.04     4273.00     22.46 o
   6   2   2     1167.12     1095.02     14.15 o
   7   2   2      108.86      110.87      7.01 o
   8   2   2       31.57       21.44      5.30 o
   9   2   2       12.41        6.24      5.06 o
  10   2   2       25.25       27.94      6.00 o
  11   2   2      480.14      459.71     11.19 o
  12   2   2       30.16       21.09      6.48 o
  13   2   2        0.03       -5.57      5.96 o
  14   2   2       76.09       68.02      8.20 o
  15   2   2        4.57       10.68      7.12 o
  16   2   2       38.12       49.97     10.04 o
  17   2   2       40.85       53.62     19.15 o
 -15   3   2        0.53        0.08     10.91 o
 -14   3   2       16.28       22.74      9.58 o
 -13   3   2       24.82       12.62      8.22 o
 -12   3   2       13.89       23.53      8.03 o
 -11   3   2      292.02      295.80     13.65 o
 -10   3   2       10.97       14.64      6.91 o
  -9   3   2       12.76       10.83      5.14 o
  -8   3   2        8.07       13.57      4.27 o
  -7   3   2      217.61      241.26      8.29 o
  -6   3   2       34.34       31.77      5.05 o
  -5   3   2      183.65      144.74      5.69 o
  -4   3   2        7.15       12.21      3.45 o
  -3   3   2      150.60      166.81      4.91 o
  -2   3   2     1191.06     1276.65      8.54 o
  -1   3   2     2624.26     2415.65      9.48 o
   0   3   2     2451.64     2248.85      9.95 o
   1   3   2      463.59      640.85      5.68 o
   2   3   2    12647.37    13726.34     26.71 o
   3   3   2     7019.57     6804.50     18.50 o
   4   3   2      387.54      301.92      5.14 o
   5   3   2      816.61      887.09      8.80 o
   6   3   2     1029.59     1163.82     13.86 o
   7   3   2     1778.84     1738.86     24.35 o
   8   3   2      106.92      111.09      7.41 o
   9   3   2        2.45       -0.14      4.85 o
  10   3   2      319.17      281.64     11.15 o
  11   3   2      127.61      136.82      8.72 o
  12   3   2      423.53      417.32     12.88 o
  13   3   2       41.90       28.61      9.76 o
  14   3   2       15.83        3.69      9.25 o
  15   3   2       18.06       17.16      9.42 o
  16   3   2       33.27       28.45     10.48 o
  17   3   2        0.45        1.16     10.22 o
 -14   4   2        6.99        9.51     10.68 o
 -13   4   2       61.72       63.38     11.91 o
 -12   4   2        2.46        7.62      8.41 o
 -11   4   2       55.66       55.90      9.62 o
 -10   4   2       20.86       23.89      8.29 o
  -9   4   2       15.86       15.32      5.64 o
  -8   4   2        1.72        0.21      4.80 o
  -7   4   2       19.55       18.21      5.70 o
  -6   4   2        8.36        7.60      5.22 o
  -5   4   2      211.60      199.45      7.90 o
  -4   4   2       37.09       19.06      3.69 o
  -3   4   2       35.34       25.84      3.01 o
  -2   4   2     6172.10     6115.58     22.34 o
  -1   4   2     6752.18     6992.15     20.26 o
   0   4   2     5634.48     5141.62     17.24 o
   1   4   2     8093.74     7650.58     20.44 o
   2   4   2     2509.20     2128.85     10.67 o
   3   4   2     6323.89     5978.52     23.41 o
   4   4   2      193.47      149.66      4.37 o
   5   4   2     2417.20     2455.48     13.31 o
   6   4   2      115.71      106.00      4.28 o
   7   4   2      537.16      735.30     10.48 o
   8   4   2       23.99       22.01      4.47 o
   9   4   2       33.43       28.01      4.96 o
  10   4   2       60.13       61.10      6.55 o
  11   4   2       91.44       95.34      9.38 o
  12   4   2      151.94      164.94     11.10 o
  13   4   2      327.57      306.82     24.86 o
  14   4   2        3.81        4.73     12.87 o
  16   4   2       47.44       60.12     15.57 o
  17   4   2        3.41        1.30     14.03 o
 -14   5   2        1.14        5.67     11.53 o
 -13   5   2       36.00       57.70     12.91 o
 -12   5   2        0.01       -1.03      9.87 o
 -11   5   2       21.44       15.05     10.53 o
 -10   5   2       13.49       26.31      9.22 o
  -9   5   2       26.74       33.71      9.01 o
  -8   5   2        9.35        0.22      5.62 o
  -7   5   2       55.83       39.54      7.02 o
  -6   5   2      178.45      183.64      9.14 o
  -5   5   2       21.17       26.11      4.00 o
  -4   5   2      558.58      592.85      8.95 o
  -3   5   2     1389.98     1396.34     12.28 o
  -2   5   2     2162.54     2127.77     14.37 o
  -1   5   2     8064.07     8370.10     26.50 o
   0   5   2     4570.91     4632.79     17.54 o
   1   5   2      917.81      852.54      8.29 o
   2   5   2        0.21        5.16      2.40 o
   3   5   2     4814.13     4401.80     22.47 o
   4   5   2     2042.42     2127.53     11.69 o
   5   5   2     1677.92     1715.17     13.89 o
   6   5   2        7.84        4.87      3.53 o
   7   5   2        3.28        3.80      3.53 o
   8   5   2      636.82      661.59     11.62 o
   9   5   2      251.51      245.32     10.20 o
  10   5   2        9.40        8.83      4.61 o
  11   5   2       81.38       85.39      6.58 o
  12   5   2       30.67       28.66      5.60 o
  13   5   2      406.05      389.49     11.66 o
  14   5   2        7.66       18.05      7.89 o
  15   5   2        0.33        4.80      9.15 o
  17   5   2        0.06       -5.70     13.15 o
 -13   6   2       18.45       16.74      9.43 o
 -12   6   2        0.61        0.19      8.17 o
 -11   6   2       16.83       28.48      8.69 o
 -10   6   2        0.16        5.05      6.43 o
  -9   6   2        3.57        5.14      6.06 o
  -8   6   2       22.44       30.11      6.04 o
  -7   6   2      182.76      176.74      8.85 o
  -6   6   2       42.47       41.86      5.76 o
  -5   6   2      107.61      140.52      6.65 o
  -4   6   2      303.83      318.35      7.43 o
  -3   6   2      253.12      231.98      6.98 o
  -2   6   2     1542.82     1502.35     15.01 o
  -1   6   2      840.87      849.98     10.44 o
   0   6   2      909.19      853.46      9.93 o
   1   6   2      148.53      132.73      4.95 o
   2   6   2      539.35      522.59      7.79 o
   3   6   2      696.47      705.05      8.62 o
   4   6   2        1.21       -0.14      2.97 o
   5   6   2        2.05        6.27      2.86 o
   6   6   2      140.85      194.07      6.98 o
   7   6   2      174.97      195.35      7.59 o
   8   6   2        4.14        2.57      4.22 o
   9   6   2      232.97      250.42      8.64 o
  10   6   2       26.43       21.68      5.68 o
  11   6   2        6.76        3.36      4.53 o
  12   6   2       19.30       18.32      6.62 o
  13   6   2       39.43       47.55      7.40 o
  14   6   2       60.64       71.04      8.90 o
  15   6   2        4.75        4.39      7.07 o
  16   6   2        0.02        3.74     10.34 o
  17   6   2       10.31       20.15     11.12 o
 -12   7   2        1.60        1.33      8.59 o
 -11   7   2        2.83        7.01      8.27 o
 -10   7   2       10.88       14.74      8.29 o
  -9   7   2       80.20       66.27      9.63 o
  -8   7   2       70.10       75.25      8.48 o
  -7   7   2       82.67       76.99      8.36 o
  -6   7   2      454.69      464.83     13.81 o
  -5   7   2      149.33      147.64      7.91 o
  -4   7   2      508.52      507.78     10.02 o
  -3   7   2       27.19       33.40      4.65 o
  -2   7   2     1137.38     1018.75     13.22 o
  -1   7   2       45.81       43.79      4.43 o
   0   7   2      390.86      427.52      8.46 o
   1   7   2      666.34      650.92      9.70 o
   2   7   2       95.82       85.51      4.96 o
   3   7   2      212.21      219.31      6.75 o
   4   7   2        9.41        9.40      3.52 o
   5   7   2      891.34      976.39     10.38 o
   6   7   2       83.37       85.26      5.10 o
   7   7   2     1327.03     1351.71     14.82 o
   8   7   2      573.79      654.25     13.20 o
   9   7   2        3.99        7.61      4.87 o
  10   7   2      329.45      310.01     10.19 o
  11   7   2      279.61      298.77     13.40 o
  12   7   2       32.24       26.96      7.64 o
  13   7   2      159.11      145.79     10.39 o
  14   7   2        0.00       -0.47      6.72 o
  15   7   2        3.38        8.64      7.93 o
  16   7   2        4.27        0.23      7.68 o
  17   7   2        0.01        2.28     15.94 o
 -12   8   2        0.55        1.00     12.26 o
 -11   8   2        0.31       -6.65      9.68 o
 -10   8   2        9.85       16.47      9.18 o
  -9   8   2       99.18      118.29     12.00 o
  -8   8   2       54.54       53.35      9.41 o
  -7   8   2       14.09       15.84      7.91 o
  -6   8   2       60.52       56.82      8.54 o
  -5   8   2      515.67      493.95     10.65 o
  -4   8   2      229.67      237.90      9.24 o
  -3   8   2      242.44      260.33      8.71 o
  -2   8   2        4.61        5.78      3.89 o
  -1   8   2       99.72       89.97      5.76 o
   0   8   2      392.71      404.89      9.68 o
   1   8   2      113.42      105.54      5.71 o
   2   8   2      153.55      139.63      6.31 o
   3   8   2        2.85       -0.59      3.59 o
   4   8   2       13.71       19.99      4.10 o
   5   8   2      615.59      701.06     11.50 o
   6   8   2     1290.72     1318.40     12.21 o
   7   8   2      254.77      287.77      8.21 o
   8   8   2      445.23      469.15     10.90 o
   9   8   2        1.44        2.88      5.42 o
  10   8   2      199.43      203.03      9.66 o
  11   8   2      200.25      166.84     12.10 o
  12   8   2        9.37        4.56      7.70 o
  13   8   2        2.74        1.23      7.50 o
  14   8   2       47.19       55.01      9.18 o
  15   8   2        1.24        5.19      7.68 o
  16   8   2        0.83        3.98      9.99 o
  17   8   2        0.11        6.96     10.02 o
 -11   9   2       25.81       21.75     13.66 o
 -10   9   2       85.49       85.16     15.60 o
  -9   9   2       71.10       88.60     15.50 o
  -8   9   2      136.33      148.57     16.82 o
  -7   9   2       34.10       67.56     10.38 o
  -6   9   2      245.84      261.22     14.49 o
  -5   9   2      141.11      134.22      8.28 o
  -4   9   2      170.53      160.67      8.21 o
  -3   9   2      291.23      320.90     10.86 o
  -2   9   2     1258.97     1274.54     16.40 o
  -1   9   2      631.50      570.54     12.47 o
   0   9   2        0.92        1.08      4.05 o
   1   9   2       13.12       17.94      4.42 o
   2   9   2        0.04       -1.55      3.63 o
   3   9   2       13.86       12.83      4.31 o
   4   9   2      309.38      332.54     10.45 o
   5   9   2      209.12      208.92      7.72 o
   6   9   2      151.73      159.53      6.85 o
   7   9   2      121.54      152.47      7.60 o
   8   9   2      689.40      669.21     13.15 o
   9   9   2      174.44      164.25      7.97 o
  10   9   2       62.54       89.58      8.84 o
  11   9   2        3.40       -5.48      8.02 o
  12   9   2        0.07        1.39      8.32 o
  13   9   2       43.81       39.58      9.76 o
  14   9   2       41.84       30.73      9.38 o
  15   9   2        0.37        2.25      9.52 o
  16   9   2        7.91       12.13     11.53 o
 -10  10   2       71.23       83.70     16.94 o
  -9  10   2       59.22       67.86     15.41 o
  -8  10   2        4.19       13.80     12.95 o
  -7  10   2       27.34       16.56     11.76 o
  -6  10   2       11.82       19.65     11.18 o
  -5  10   2       12.71       14.63      7.72 o
  -4  10   2       15.38       27.37      8.33 o
  -3  10   2      388.54      404.63     12.75 o
  -2  10   2      268.12      254.68     10.20 o
  -1  10   2      139.28      129.80      8.12 o
   0  10   2       59.51       69.54      6.58 o
   1  10   2      104.10      130.13      7.48 o
   2  10   2        5.97        2.05      4.15 o
   3  10   2       60.04       62.91      6.35 o
   4  10   2        0.22       -3.20      4.42 o
   5  10   2       29.25       28.53      5.43 o
   6  10   2        1.14       -1.18      4.47 o
   7  10   2       17.25       15.40      4.99 o
   8  10   2      529.73      518.54     14.11 o
   9  10   2       75.37       74.96      7.66 o
  10  10   2       74.03       73.23      7.48 o
  11  10   2       45.01       46.87      7.14 o
  12  10   2       11.07        4.00     10.45 o
  13  10   2       15.78        8.78     10.42 o
  14  10   2       15.24       12.32     10.84 o
  15  10   2        6.76        0.64     10.33 o
  16  10   2        1.88       -2.61     10.20 o
  -9  11   2        7.53        4.51     16.74 o
  -8  11   2        3.33       -1.72     13.32 o
  -7  11   2        8.06        9.50     12.13 o
  -6  11   2        5.63        1.99     11.37 o
  -5  11   2       15.76       13.12      9.47 o
  -4  11   2        2.69       13.69      8.99 o
  -3  11   2        2.94       -0.37      8.45 o
  -2  11   2       44.54       42.28      9.81 o
  -1  11   2      205.16      215.57     10.53 o
   0  11   2        2.37       -3.91      5.00 o
   1  11   2       42.77       39.18      6.82 o
   2  11   2       10.14        8.56      4.99 o
   3  11   2       86.24       94.53      7.56 o
   4  11   2       68.45       73.19      6.75 o
   5  11   2       96.38       95.25      7.62 o
   6  11   2        4.72       -0.68      5.18 o
   7  11   2       76.57       80.85      6.70 o
   8  11   2       37.25       42.64      7.88 o
   9  11   2       28.55       20.42      7.40 o
  10  11   2       12.93        7.75      7.50 o
  11  11   2       69.94       54.27      9.18 o
  12  11   2        6.17        1.47      7.33 o
  13  11   2        0.05       -7.13      6.65 o
  14  11   2        2.23       -7.26     10.90 o
  15  11   2       15.33        6.76     11.83 o
  16  11   2        2.74       10.48     16.87 o
  -8  12   2        2.43       -7.05     19.76 o
  -7  12   2       20.77       36.45     18.23 o
  -6  12   2       11.30        1.54      9.94 o
  -5  12   2        1.88        4.74     11.44 o
  -4  12   2       11.34        0.75     10.66 o
  -3  12   2       20.09       17.79     11.46 o
  -2  12   2        4.62       -6.68     10.44 o
  -1  12   2        0.05       -3.18     10.33 o
   0  12   2        0.65        0.24      9.42 o
   1  12   2       16.30        4.76      9.58 o
   2  12   2        0.33       -1.14      8.34 o
   3  12   2        0.19       -9.71      6.60 o
   4  12   2       35.72       36.99      7.51 o
   5  12   2      277.71      282.45     14.40 o
   6  12   2      241.89      247.59     12.55 o
   7  12   2      260.32      241.76     12.83 o
   8  12   2       11.15        7.06      7.83 o
   9  12   2        7.23        6.48      7.59 o
  10  12   2       14.02        8.89      8.88 o
  11  12   2      107.22      114.57     11.96 o
  12  12   2        3.69        2.44      8.48 o
  13  12   2        7.02        0.96      8.43 o
  14  12   2        1.10        2.12      8.36 o
  15  12   2       23.23       19.49      8.89 o
  -7  13   2       15.08       -2.47     30.87 o
  -6  13   2        9.22        1.39     16.89 o
  -5  13   2        5.16       -2.79     12.15 o
  -4  13   2      110.95      102.50     16.88 o
  -3  13   2      118.72       94.41     15.30 o
  -2  13   2      241.51      247.99     19.81 o
  -1  13   2       74.07       54.07     13.62 o
   0  13   2       31.38       39.26     12.81 o
   1  13   2        6.65       16.65     11.35 o
   2  13   2       17.23       20.66     11.71 o
   3  13   2        4.48        9.06     11.04 o
   4  13   2      173.10      170.35     15.43 o
   5  13   2      137.73      149.98     14.56 o
   6  13   2      501.82      541.25     19.34 o
   7  13   2        5.97        7.81      8.69 o
   8  13   2       80.55       91.31     13.73 o
   9  13   2       11.50        6.51      9.58 o
  10  13   2        7.62       16.35     12.18 o
  11  13   2       12.64       23.98     12.67 o
  12  13   2       29.70       25.32     12.81 o
  13  13   2        2.10        5.91     11.90 o
  14  13   2        2.65       -5.76      9.89 o
  -5  14   2       29.06       30.69     16.39 o
  -4  14   2        3.66       16.47     15.65 o
  -3  14   2        0.47        4.66     15.01 o
  -2  14   2        4.35        2.31     13.27 o
  -1  14   2       19.81        8.15     13.69 o
   0  14   2       15.36        5.68     13.67 o
   1  14   2       14.42        3.50     13.36 o
   2  14   2       72.82       72.51     16.34 o
   3  14   2       27.61       26.44     13.05 o
   4  14   2       42.56       37.29     12.97 o
   5  14   2       10.05        3.79     11.52 o
   6  14   2       81.87       83.57     14.29 o
   7  14   2        1.47       -5.25      9.47 o
   8  14   2       31.60       28.31      8.95 o
   9  14   2        3.66        2.35     11.02 o
  10  14   2        1.62      -20.85     11.28 o
  11  14   2        0.35        7.36     12.78 o
  12  14   2       18.89       16.15     13.09 o
  13  14   2        0.03       -2.99     12.81 o
  -3  15   2       16.80       22.34     16.72 o
  -2  15   2        6.06        8.87     16.24 o
  -1  15   2        8.81       -5.36     13.70 o
   0  15   2        0.35       -5.78     13.88 o
   1  15   2        0.84       -0.74     13.64 o
   2  15   2        2.23       -2.55     13.73 o
   3  15   2       67.30       70.56     17.03 o
   4  15   2       34.42       33.98     15.47 o
   5  15   2        2.94       -3.82     11.88 o
   6  15   2       41.07       33.01     13.39 o
   7  15   2        5.81       12.93     11.67 o
   8  15   2        2.81        4.20     10.46 o
   9  15   2        9.87        5.52     16.02 o
  10  15   2        6.88        5.28     16.17 o
  11  15   2        3.38       12.00     14.12 o
  12  15   2        0.01        8.31     13.83 o
  -1  16   2        5.56        6.33     17.52 o
   0  16   2        7.60       11.96     15.94 o
   1  16   2       11.23       12.25     15.45 o
   2  16   2        1.50       20.95     16.14 o
   3  16   2       33.48       20.04     16.20 o
   4  16   2       35.89       27.69     15.84 o
   5  16   2        4.96        6.47     14.44 o
   6  16   2       29.90       30.31     15.23 o
   7  16   2        0.00        1.40     12.48 o
   8  16   2        4.59        8.34     12.64 o
   9  16   2        0.06        0.83     16.74 o
  10  16   2        8.43       13.65     21.84 o
   3  17   2       14.65       11.74     16.08 o
   4  17   2        1.33       -6.45     15.19 o
   5  17   2        0.89       12.91     15.57 o
   6  17   2        5.04       10.43     15.52 o
   7  17   2        0.20       -6.76     15.79 o
  -7 -15   3       10.81       11.64     23.74 o
  -6 -15   3       85.51       84.78     23.02 o
  -5 -15   3       26.78       46.50     18.88 o
  -4 -15   3        1.48       -1.46     17.70 o
  -3 -15   3       26.59       45.21     17.59 o
  -2 -15   3        1.32        8.51     15.87 o
  -1 -15   3        2.87       -7.57     15.57 o
   0 -15   3       22.62       30.61     23.90 o
 -10 -14   3        6.76        0.88     31.89 o
  -9 -14   3       10.66        3.69     31.86 o
  -8 -14   3       86.89       55.67     24.51 o
  -7 -14   3       60.25       72.28     25.47 o
  -6 -14   3       57.26       65.68     15.95 o
  -5 -14   3       31.78       44.01     15.76 o
  -4 -14   3       11.84       12.29     16.67 o
  -3 -14   3       17.35       16.02     17.46 o
  -2 -14   3        1.39        4.03     16.94 o
  -1 -14   3       24.74       26.88     16.21 o
   0 -14   3        0.59        0.27     14.90 o
   1 -14   3       30.57       36.59     16.82 o
   2 -14   3       45.93       39.12     17.06 o
   3 -14   3        0.70       13.53     15.77 o
 -11 -13   3        0.11        3.71     13.18 o
 -10 -13   3       27.09       29.86     16.55 o
  -9 -13   3        1.60        4.50     15.13 o
  -8 -13   3      114.21      134.51     18.88 o
  -7 -13   3        8.78       10.69     16.26 o
  -6 -13   3      232.66      277.32     21.55 o
  -5 -13   3       26.52       11.68     13.63 o
  -4 -13   3       35.20       48.86     15.34 o
  -3 -13   3       57.72       61.88     16.64 o
  -2 -13   3        0.39      -17.68     14.84 o
  -1 -13   3       42.01       33.67     17.34 o
   0 -13   3       13.32        8.69     14.47 o
   1 -13   3        0.29      -13.19     13.02 o
   2 -13   3        2.94        4.00     14.34 o
   3 -13   3        0.46       -0.69     13.84 o
   4 -13   3        1.26      -10.73     14.16 o
   5 -13   3        0.93       -5.10     14.54 o
 -13 -12   3        0.02        4.44     11.70 o
 -12 -12   3       26.98       21.72     12.41 o
 -11 -12   3       14.68       14.22     12.34 o
 -10 -12   3       19.49       11.41     14.31 o
  -9 -12   3        8.06        8.81     14.17 o
  -8 -12   3       32.17       21.49     13.48 o
  -7 -12   3       79.76       77.42     14.06 o
  -6 -12   3       21.46       15.61      9.92 o
  -5 -12   3        0.56        6.71     10.96 o
  -4 -12   3        3.98       -7.46     10.56 o
  -3 -12   3      126.54      125.90     17.52 o
  -2 -12   3       30.15       50.94     15.18 o
  -1 -12   3       48.20       30.80     14.00 o
   0 -12   3      131.46      133.94     21.61 o
   1 -12   3       46.99       55.26     15.67 o
   2 -12   3        8.94        1.89     13.06 o
   3 -12   3       76.36       77.53     16.91 o
   4 -12   3       16.76       28.99     14.60 o
   5 -12   3       89.29       86.72     17.68 o
   6 -12   3        0.06       -9.44     13.25 o
 -13 -11   3        2.26        1.77      8.37 o
 -12 -11   3        0.01       -3.01      8.44 o
 -11 -11   3        7.36       13.39      8.99 o
 -10 -11   3       62.73       48.60     11.28 o
  -9 -11   3        0.34        4.69     10.14 o
  -8 -11   3        6.45        8.49      9.39 o
  -7 -11   3      420.61      446.57     19.86 o
  -6 -11   3        2.23       -8.01      8.28 o
  -5 -11   3       11.66       13.15      9.35 o
  -4 -11   3        0.04       -9.68      8.63 o
  -3 -11   3        0.15       -3.24      9.93 o
  -2 -11   3      348.99      326.00     20.40 o
  -1 -11   3      368.22      406.10     24.79 o
   0 -11   3       36.98       35.07     12.35 o
   1 -11   3       40.81       42.37     12.84 o
   2 -11   3       65.08       71.69     14.14 o
   3 -11   3        1.59        1.58     11.20 o
   4 -11   3       12.71       14.23     12.26 o
   5 -11   3        0.15       -6.86     11.59 o
   6 -11   3        6.07       -9.49     11.21 o
   7 -11   3        3.50        3.44     11.77 o
   8 -11   3        0.85        9.94     18.49 o
 -14 -10   3        1.14        8.65     11.46 o
 -13 -10   3        1.55       -0.11     10.70 o
 -12 -10   3       12.95       12.22      7.57 o
 -11 -10   3        3.16        5.86      7.71 o
 -10 -10   3       56.93       65.35     10.67 o
  -9 -10   3      112.83      108.56     12.34 o
  -8 -10   3      560.98      548.22     17.50 o
  -7 -10   3      169.34      191.25     12.68 o
  -6 -10   3        2.90        9.26      6.06 o
  -5 -10   3       40.34       38.88      8.07 o
  -4 -10   3       48.74       41.22      7.45 o
  -3 -10   3       12.80        6.40      5.80 o
  -2 -10   3      154.29      181.09      9.89 o
  -1 -10   3       53.80       48.89      8.04 o
   0 -10   3      755.15      752.47     22.04 o
   1 -10   3        1.34        1.34      9.67 o
   2 -10   3       78.43       60.23     11.83 o
   3 -10   3       94.36      103.39     13.55 o
   4 -10   3       68.43       68.89     13.35 o
   5 -10   3      173.38      176.45     17.22 o
   6 -10   3       91.65       93.47     16.09 o
   7 -10   3        2.63       14.79     11.05 o
   8 -10   3        9.20        7.82     16.51 o
   9 -10   3       11.01        7.78     20.53 o
 -15  -9   3        2.16       10.77     12.74 o
 -14  -9   3        0.05        1.95     10.05 o
 -13  -9   3        0.55       -0.20      9.96 o
 -12  -9   3        4.40       13.17     10.78 o
 -11  -9   3       13.39        9.21     10.57 o
 -10  -9   3       81.68       49.54      8.53 o
  -9  -9   3        0.72       -5.71      7.23 o
  -8  -9   3        9.63        9.38      6.75 o
  -7  -9   3       27.69       21.76      7.07 o
  -6  -9   3       16.35        9.18      6.21 o
  -5  -9   3       76.17       89.78      6.85 o
  -4  -9   3       26.08       18.87      5.58 o
  -3  -9   3      185.72      166.91      8.80 o
  -2  -9   3       12.50       22.86      6.01 o
  -1  -9   3       85.93       90.11      7.13 o
   0  -9   3       10.64       14.27      6.17 o
   1  -9   3       50.09       51.05      7.30 o
   2  -9   3      259.20      254.32     10.64 o
   3  -9   3      158.65      155.62     10.35 o
   4  -9   3        9.72       -2.81      8.35 o
   5  -9   3       39.23       48.29     10.38 o
   6  -9   3       71.36       72.64     11.01 o
   7  -9   3       32.11       19.31      9.04 o
   8  -9   3        0.07       -2.32     11.40 o
   9  -9   3        6.77        2.69     16.16 o
  10  -9   3       31.15       17.92     17.76 o
 -15  -8   3        3.41        1.87     11.03 o
 -14  -8   3        3.77       -1.91      8.87 o
 -13  -8   3        6.98        3.55      9.36 o
 -12  -8   3       12.58       12.98      8.83 o
 -11  -8   3       10.38       15.41      8.86 o
 -10  -8   3        0.17       -4.01      8.15 o
  -9  -8   3       63.94       55.85     10.27 o
  -8  -8   3       21.54       38.89      6.50 o
  -7  -8   3      114.41      123.46      8.59 o
  -6  -8   3       79.93       80.15      7.29 o
  -5  -8   3      158.61      143.66      7.40 o
  -4  -8   3     1311.89     1373.69     16.46 o
  -3  -8   3      579.67      733.70     14.45 o
  -2  -8   3       10.26       21.05      5.32 o
  -1  -8   3       20.23       21.65      5.27 o
   0  -8   3       52.35       47.51      5.89 o
   1  -8   3        1.21       -1.15      4.76 o
   2  -8   3      242.18      246.10      9.93 o
   3  -8   3      333.68      303.98     10.93 o
   4  -8   3       68.28       53.06      7.30 o
   5  -8   3      372.52      337.75     15.10 o
   6  -8   3      106.34       99.26     10.56 o
   7  -8   3        5.84        1.01      7.84 o
   8  -8   3        0.98      -13.02      9.09 o
   9  -8   3       10.57       10.19     12.96 o
  10  -8   3       21.36       16.33     13.80 o
  11  -8   3        0.20       -5.60     13.11 o
 -15  -7   3       11.87       16.62      8.71 o
 -14  -7   3        6.80       11.18      8.90 o
 -13  -7   3        0.79       -2.50      7.32 o
 -12  -7   3       17.68       12.26      7.92 o
 -11  -7   3       43.11       47.65      8.94 o
 -10  -7   3       14.14        5.80      7.83 o
  -9  -7   3      594.01      608.10     14.95 o
  -8  -7   3      521.50      539.77     16.31 o
  -7  -7   3      355.12      378.12      9.97 o
  -6  -7   3        1.02        4.24      4.35 o
  -5  -7   3      296.94      361.09      9.05 o
  -4  -7   3      118.80      107.02      6.46 o
  -3  -7   3     1022.36     1078.06     13.67 o
  -2  -7   3      326.10      359.61      9.70 o
  -1  -7   3      867.15      830.70     12.70 o
   0  -7   3      108.38       81.06      5.92 o
   1  -7   3      145.70      154.65      7.26 o
   2  -7   3        9.90        7.37      4.60 o
   3  -7   3      122.15      131.41      7.33 o
   4  -7   3       56.19       48.12      5.97 o
   5  -7   3       25.88       26.75      5.79 o
   6  -7   3      133.29      142.91      8.46 o
   7  -7   3      124.28      148.17     11.46 o
   8  -7   3        7.44       15.90      8.35 o
   9  -7   3       10.52        7.39     10.66 o
  10  -7   3        7.13       -6.74     11.62 o
  11  -7   3        0.64       -4.14     12.05 o
  12  -7   3        0.53       -3.93     12.76 o
 -16  -6   3        0.07       10.94     15.05 o
 -15  -6   3       10.37       13.82     10.83 o
 -14  -6   3       40.44       51.67      8.61 o
 -13  -6   3        0.02        2.85      6.42 o
 -12  -6   3        0.88        0.57      6.68 o
 -11  -6   3      267.55      235.51     12.10 o
 -10  -6   3      795.51      792.77     18.19 o
  -9  -6   3      491.56      469.74     11.47 o
  -8  -6   3       19.26       11.04      5.06 o
  -7  -6   3      387.48      425.12     14.10 o
  -6  -6   3       13.32       29.57      5.12 o
  -5  -6   3        2.77        2.43      3.91 o
  -4  -6   3       27.33       23.46      4.18 o
  -3  -6   3        2.63        8.77      4.02 o
  -2  -6   3       61.84       67.52      5.63 o
  -1  -6   3        4.85       10.16      3.84 o
   0  -6   3        9.81        2.34      3.76 o
   1  -6   3       21.05       20.72      4.14 o
   2  -6   3       45.40       32.17      4.52 o
   3  -6   3       22.46       20.29      4.75 o
   4  -6   3       24.25       14.22      4.52 o
   5  -6   3       58.77       52.65      5.81 o
   6  -6   3       46.68       43.93      5.73 o
   7  -6   3       16.28       10.33      6.36 o
   8  -6   3       73.34       45.47      8.69 o
   9  -6   3       15.87       13.04      8.42 o
  10  -6   3        0.47       -4.11      8.63 o
  11  -6   3        7.51        7.68      9.39 o
  12  -6   3        4.11       11.97     12.39 o
  13  -6   3       12.60       14.81     13.25 o
 -12  -5   3        0.09        1.00      5.56 o
 -11  -5   3       10.07       26.29      6.48 o
 -10  -5   3       27.91       26.73      6.02 o
  -9  -5   3        0.64        4.58      4.80 o
  -8  -5   3        8.67       11.18      4.32 o
  -7  -5   3       40.44       43.46      5.37 o
  -6  -5   3       64.60       28.69      6.01 o
  -5  -5   3      194.34      159.38      7.10 o
  -4  -5   3      347.43      328.90      6.62 o
  -3  -5   3       28.85       45.81      4.19 o
  -2  -5   3       15.57       15.86      3.63 o
  -1  -5   3      672.36      732.35      9.36 o
   0  -5   3      436.02      457.67      8.05 o
   1  -5   3      800.14      806.93      9.98 o
   2  -5   3       82.90      100.37      5.23 o
   3  -5   3      870.60      837.27     13.95 o
   4  -5   3      255.04      264.59      8.14 o
   5  -5   3      265.47      251.41      8.82 o
   6  -5   3      116.06      118.88      6.32 o
   7  -5   3      172.94      169.74      8.97 o
   8  -5   3      160.18      160.13      9.72 o
   9  -5   3      135.24      153.27     10.47 o
  10  -5   3        7.23       -1.91      7.93 o
  11  -5   3      155.45      154.24     12.58 o
  12  -5   3        0.84        1.28      8.71 o
  13  -5   3        5.46        9.79      9.44 o
  14  -5   3        9.79        5.40     15.20 o
 -11  -4   3      152.72      130.21     12.85 o
 -10  -4   3       16.59       10.89      6.16 o
  -9  -4   3       15.93       10.84      4.72 o
  -8  -4   3       37.04       22.67      4.88 o
  -7  -4   3       41.70       38.71      5.25 o
  -6  -4   3      112.02       99.59      5.81 o
  -5  -4   3     1075.28     1105.31     13.91 o
  -4  -4   3      571.13      704.91      9.75 o
  -3  -4   3        0.71        6.53      2.96 o
  -2  -4   3      330.00      395.59      7.41 o
  -1  -4   3      362.26      380.69      7.22 o
   0  -4   3        9.33       14.21      3.28 o
   1  -4   3      162.96      142.53      5.03 o
   2  -4   3      550.46      627.29      8.79 o
   3  -4   3       15.44       16.07      3.61 o
   4  -4   3      503.34      522.66      9.44 o
   5  -4   3       21.59       26.18      4.24 o
   6  -4   3      601.71      612.13     10.31 o
   7  -4   3       14.55       12.17      5.07 o
   8  -4   3      296.57      325.25     11.14 o
   9  -4   3      185.00      182.67      9.45 o
  10  -4   3       38.80       38.43      7.77 o
  11  -4   3        1.99       -7.51      7.13 o
  12  -4   3        6.88       19.15      8.18 o
  13  -4   3       29.89       31.79      8.91 o
  14  -4   3        6.28       15.06      8.77 o
 -10  -3   3      411.53      343.68     15.49 o
  -9  -3   3      321.72      296.34     10.71 o
  -8  -3   3      200.46      169.95      9.82 o
  -7  -3   3       19.63       18.84      3.82 o
  -6  -3   3      187.99      215.75      7.37 o
  -5  -3   3      732.44      798.51      8.73 o
  -4  -3   3      472.36      461.91      7.43 o
  -3  -3   3       20.60       20.77      2.78 o
  -2  -3   3     1442.15     1374.93      9.96 o
  -1  -3   3     1766.60     1858.62     11.63 o
   0  -3   3      572.20      487.63      6.90 o
   1  -3   3       29.77       21.47      3.20 o
   2  -3   3       64.55       88.63      4.30 o
   3  -3   3      799.35      900.56     10.55 o
   4  -3   3        6.22        2.10      3.38 o
   5  -3   3       78.04       87.71      4.78 o
   6  -3   3      383.92      398.59      9.33 o
   7  -3   3       11.09       11.73      4.03 o
   8  -3   3       28.11       27.84      4.97 o
   9  -3   3       69.10       83.56      8.17 o
  10  -3   3       36.02       34.58      8.83 o
  11  -3   3      388.83      353.44     17.96 o
  12  -3   3       62.79       54.42     12.66 o
  13  -3   3       27.83       23.44     11.93 o
  14  -3   3       28.51       32.50     12.60 o
  15  -3   3        0.19       -7.17     11.46 o
  -8  -2   3       15.57       16.11      4.65 o
  -7  -2   3       92.54       85.69      6.37 o
  -6  -2   3        3.71       -3.06      4.28 o
  -5  -2   3      275.10      271.05      7.84 o
  -4  -2   3      225.14      285.05      6.05 o
  -3  -2   3       92.17      146.65      4.54 o
  -2  -2   3     3063.24     2976.54     12.40 o
  -1  -2   3      912.57      821.01      6.94 o
   0  -2   3     1475.02     1251.97      8.78 o
   1  -2   3       91.64       74.99      3.47 o
   2  -2   3      537.67      591.72      7.37 o
   3  -2   3     1089.79     1177.23     10.17 o
   4  -2   3      108.45      126.74      4.95 o
   5  -2   3        8.48       15.39      3.03 o
   6  -2   3     1520.67     1632.28     14.95 o
   7  -2   3        1.27        0.33      4.73 o
   8  -2   3      112.78      118.07      8.37 o
   9  -2   3      185.08      185.12      9.45 o
  10  -2   3       17.36        9.10      6.36 o
  11  -2   3       14.46       21.85      9.07 o
  12  -2   3      137.84      163.86     13.43 o
  13  -2   3       12.53       12.47     10.59 o
  14  -2   3        2.37       -6.83     10.11 o
  15  -2   3        5.60        9.10     11.12 o
  -8  -1   3       69.51       62.46     10.43 o
  -7  -1   3      621.15      513.84     10.76 o
  -6  -1   3      767.86      692.33     12.42 o
  -5  -1   3       35.24       54.81      5.46 o
  -4  -1   3       60.96       52.99      3.50 o
  -3  -1   3     1385.14     1331.67      8.71 o
  -2  -1   3     5470.15     5833.21     18.99 o
  -1  -1   3        1.36        1.61      1.92 o
   0  -1   3    20911.03    21509.52     44.46 o
   1  -1   3      120.79      137.25      3.75 o
   2  -1   3     1381.33     1463.91      9.35 o
   3  -1   3     3019.32     2602.97     13.49 o
   4  -1   3      780.34      880.36      7.72 o
   5  -1   3      482.21      496.69      8.31 o
   6  -1   3     1476.42     1651.68     12.28 o
   7  -1   3       71.46       86.48      5.83 o
   8  -1   3      166.89      175.63      8.69 o
   9  -1   3      172.01      157.65      8.55 o
  10  -1   3      132.03      124.25      8.15 o
  11  -1   3       17.58       13.52      7.95 o
  12  -1   3       27.49       28.50      8.86 o
  13  -1   3       11.87        8.02      8.36 o
  14  -1   3       23.72       22.90     10.44 o
  15  -1   3       12.28       10.20     10.51 o
  16  -1   3        7.30        0.84     12.73 o
  -9   0   3      211.34      190.35     12.46 o
  -8   0   3       18.79       25.93      4.81 o
  -7   0   3       68.64       64.53      5.66 o
  -6   0   3      110.05      122.96      6.79 o
  -5   0   3        1.08        1.05      4.82 o
  -4   0   3      435.28      385.03      8.25 o
  -3   0   3       35.12       40.05      3.24 o
  -2   0   3     1352.73     1209.18      7.64 o
  -1   0   3    14162.42    14917.21     39.39 o
   0   0   3     1334.98     1213.52     10.00 o
   1   0   3    11551.76    10816.71     23.19 o
   2   0   3      106.73      137.83      3.63 o
   3   0   3      453.82      425.20      6.13 o
   4   0   3      370.81      376.03      5.54 o
   5   0   3      922.12      967.27      8.57 o
   6   0   3       41.33       30.69      4.02 o
   7   0   3      231.61      226.45      7.53 o
   8   0   3      102.21       85.66      5.77 o
   9   0   3       93.70      125.24      6.72 o
  10   0   3       28.68       21.04      5.12 o
  11   0   3      513.43      512.57     15.86 o
  12   0   3      183.61      157.83     11.27 o
  13   0   3        0.00        6.14      7.72 o
  14   0   3        1.30       -8.33      7.69 o
  15   0   3       20.89       25.78      9.87 o
  16   0   3       61.64       79.91     14.79 o
 -15   1   3        0.32        0.25     10.96 o
 -14   1   3       21.14       11.28     10.43 o
 -13   1   3       31.64       29.71      8.34 o
 -12   1   3       24.12       27.04      7.90 o
 -11   1   3       30.85       30.17      7.81 o
 -10   1   3       65.72       73.45      7.48 o
  -9   1   3     1040.92     1083.65     17.47 o
  -8   1   3        2.24        0.19      4.89 o
  -7   1   3      175.71      189.48      9.89 o
  -6   1   3      915.26      892.23     11.80 o
  -5   1   3      721.35      792.79      8.91 o
  -4   1   3     2417.90     2279.08     16.34 o
  -3   1   3      761.59      824.07      8.57 o
  -2   1   3      127.99       96.69      3.45 o
  -1   1   3     1691.17     1338.04      7.27 o
   0   1   3    13529.62    15033.73     95.11 o
   1   1   3     1259.59     1152.67      6.80 o
   2   1   3     1685.28     1681.47      7.96 o
   3   1   3      873.48      938.63      6.99 o
   4   1   3      365.47      469.08      6.44 o
   5   1   3      176.38      176.22      4.91 o
   6   1   3      465.55      421.73      6.79 o
   7   1   3      382.01      371.20      7.58 o
   8   1   3       49.38       60.80      5.36 o
   9   1   3      188.47      185.97      7.78 o
  10   1   3      393.39      357.31     12.28 o
  11   1   3      116.61      112.92      9.34 o
  12   1   3        2.52        1.17      6.75 o
  13   1   3      134.09      130.99     10.32 o
  14   1   3       19.76       27.30      8.17 o
  15   1   3       34.09       56.37      9.13 o
  16   1   3       48.22       57.06     12.61 o
 -15   2   3        0.60       -5.66      9.64 o
 -14   2   3        0.00        0.09      8.09 o
 -13   2   3        0.55        0.67      6.78 o
 -12   2   3       72.24       50.87      7.72 o
 -11   2   3        0.01       -2.73      5.95 o
 -10   2   3      165.45      153.78      8.28 o
  -9   2   3      135.12      146.83      7.80 o
  -8   2   3      221.52      197.55      9.22 o
  -7   2   3      334.43      320.02     13.78 o
  -6   2   3      503.56      554.43      9.58 o
  -5   2   3      466.49      625.60      8.27 o
  -4   2   3     1991.81     1910.92     10.94 o
  -3   2   3       28.21       29.15      2.91 o
  -2   2   3      222.77      239.71      5.02 o
  -1   2   3        0.78        2.44      1.89 o
   0   2   3     1318.01     1190.21     10.96 o
   1   2   3      942.02     1032.65      6.72 o
   2   2   3     2809.45     2419.96     10.03 o
   3   2   3      320.77      242.54      4.66 o
   4   2   3      531.73      511.51      6.52 o
   5   2   3       45.33       65.92      3.85 o
   6   2   3     1108.70      943.03      8.35 o
   7   2   3      339.48      322.34      7.20 o
   8   2   3        0.72        4.25      3.67 o
   9   2   3        9.75        5.85      3.85 o
  10   2   3      283.64      283.90     11.59 o
  11   2   3       19.89       10.02      5.25 o
  12   2   3       26.43       35.90      7.13 o
  13   2   3        0.80       -7.42      6.36 o
  14   2   3      251.49      257.19     12.73 o
  15   2   3       45.28       56.06      8.43 o
  16   2   3        9.74       14.10      8.85 o
  17   2   3       78.22       84.94     13.00 o
 -15   3   3        5.16        3.67     20.41 o
 -14   3   3        0.73       -4.51     10.21 o
 -13   3   3        8.44        7.48      7.95 o
 -12   3   3       10.52       21.81      8.02 o
 -11   3   3        4.99        3.27      7.04 o
 -10   3   3        4.72        0.48      6.65 o
  -9   3   3        3.98        1.71      4.90 o
  -8   3   3        0.31        1.21      3.97 o
  -7   3   3      698.52      748.64     12.58 o
  -6   3   3     3420.03     3807.90     23.13 o
  -5   3   3      245.76      237.24      7.58 o
  -4   3   3      162.11      218.09      7.03 o
  -3   3   3      650.71      573.11      7.43 o
  -2   3   3      332.96      271.42      4.85 o
  -1   3   3      366.75      434.73      6.58 o
   0   3   3       81.90       81.14      3.34 o
   1   3   3      551.03      355.48      5.10 o
   2   3   3        5.31       10.31      2.13 o
   3   3   3       61.27       73.44      3.44 o
   4   3   3     1591.38     1674.75      9.29 o
   5   3   3      818.14      761.81      7.15 o
   6   3   3      911.05      887.24      8.46 o
   7   3   3       69.24      103.17      4.88 o
   8   3   3      648.98      649.53     12.30 o
   9   3   3       60.80       56.13      5.99 o
  10   3   3       17.30       11.84      4.37 o
  11   3   3       52.43       52.30      6.09 o
  12   3   3      620.55      606.92     14.28 o
  13   3   3        6.17       13.76      6.50 o
  14   3   3      237.08      265.64     12.01 o
  15   3   3      110.09      101.07     10.23 o
  16   3   3        7.13       -2.59      8.97 o
  17   3   3        5.01       -1.88     10.69 o
 -14   4   3        0.88       -8.74      9.85 o
 -13   4   3       13.79       17.82     10.35 o
 -12   4   3        7.92        3.22      8.31 o
 -11   4   3       15.53       15.92      8.29 o
 -10   4   3        3.31       -2.63      7.19 o
  -9   4   3        5.51        2.40      7.02 o
  -8   4   3        2.38        7.75      5.56 o
  -7   4   3       11.93       14.81      5.54 o
  -6   4   3     1084.05     1114.82     15.43 o
  -5   4   3      587.35      629.25     11.50 o
  -4   4   3       90.06      120.96      5.59 o
  -3   4   3     2073.15     2213.95     12.77 o
  -2   4   3       46.94       60.82      3.83 o
  -1   4   3       19.67       22.69      2.72 o
   0   4   3     2370.58     2080.80     11.45 o
   1   4   3        0.24       11.40      2.72 o
   2   4   3     3760.33     3834.51     17.25 o
   3   4   3      537.66      518.20      6.20 o
   4   4   3       33.00       36.91      2.89 o
   5   4   3      122.09      142.74      4.74 o
   6   4   3      117.74      124.64      5.57 o
   7   4   3     2179.76     2366.79     17.43 o
   8   4   3      308.77      339.57      9.17 o
   9   4   3        8.47        7.32      3.72 o
  10   4   3        0.62       -0.59      3.72 o
  11   4   3      325.67      317.49     10.40 o
  12   4   3       82.76       61.14      6.80 o
  13   4   3      166.71      165.34      9.63 o
  14   4   3      128.04      130.72      9.30 o
  15   4   3       22.39       29.76      9.20 o
  16   4   3        8.04        8.78      9.07 o
  17   4   3        5.73        8.79     16.12 o
 -14   5   3        0.02        9.48     11.45 o
 -13   5   3        1.76       -4.15     10.57 o
 -12   5   3       28.07       13.18     10.62 o
 -11   5   3        0.38        6.98      9.78 o
 -10   5   3       42.80       50.50      9.94 o
  -9   5   3       32.28       20.88      8.47 o
  -8   5   3        0.02        6.37      6.76 o
  -7   5   3       99.93       99.42      8.31 o
  -6   5   3        8.36        3.74      5.08 o
  -5   5   3        5.92        6.89      3.74 o
  -4   5   3      795.64      775.50      9.98 o
  -3   5   3       78.16      110.67      4.69 o
  -2   5   3     1632.09     1730.10     12.69 o
  -1   5   3     3422.30     3419.03     15.25 o
   0   5   3     1717.11     1914.98     14.19 o
   1   5   3      551.26      450.83      6.81 o
   2   5   3      589.43      534.87      7.04 o
   3   5   3     4205.70     3726.64     15.14 o
   4   5   3      164.26      242.22      6.28 o
   5   5   3     1020.02     1107.39      8.75 o
   6   5   3      429.03      493.82      7.71 o
   7   5   3        1.13        6.33      3.96 o
   8   5   3      118.44      118.16      6.34 o
   9   5   3        6.80       11.07      4.44 o
  10   5   3       56.50       54.53      6.73 o
  11   5   3       13.68        8.78      4.45 o
  12   5   3        0.05       -5.13      6.01 o
  13   5   3      264.96      225.37     11.51 o
  14   5   3       65.13       48.53      7.90 o
  15   5   3       25.59       27.02      8.16 o
  16   5   3       38.16       35.13      8.82 o
  17   5   3       25.73       28.10      9.89 o
 -13   6   3        4.57       -8.32     11.47 o
 -12   6   3       12.55        4.80     11.19 o
 -11   6   3        0.55       -1.95     10.42 o
 -10   6   3       11.76       18.60     11.04 o
  -9   6   3       94.25       92.96     11.69 o
  -8   6   3       10.83       17.19      5.69 o
  -7   6   3      272.95      267.83      9.28 o
  -6   6   3      200.58      175.81      8.06 o
  -5   6   3        8.28        4.81      4.15 o
  -4   6   3      396.38      359.48      7.52 o
  -3   6   3      910.80      842.22     11.46 o
  -2   6   3       84.58       89.53      5.03 o
  -1   6   3        1.44        5.63      3.13 o
   0   6   3        1.21        0.29      2.74 o
   1   6   3     1283.20     1201.49     10.57 o
   2   6   3      252.49      208.62      5.96 o
   3   6   3     2550.00     2480.09     14.56 o
   4   6   3      811.13      672.56      8.91 o
   5   6   3      951.31      882.02      8.91 o
   6   6   3       77.61       86.08      4.34 o
   7   6   3      250.66      352.58      9.69 o
   8   6   3      277.24      242.53      9.20 o
   9   6   3        2.30       -4.43      4.32 o
  10   6   3      285.88      335.20      9.55 o
  11   6   3        1.31        0.80      5.48 o
  12   6   3      465.83      446.79     15.08 o
  13   6   3       60.46       70.55      8.44 o
  14   6   3       46.24       48.47      8.08 o
  15   6   3       87.50       68.48      8.42 o
  16   6   3        6.57        2.61      7.85 o
  17   6   3        9.82       21.50      9.62 o
 -12   7   3        0.12        6.54      8.58 o
 -11   7   3        0.24       -1.29      7.93 o
 -10   7   3        0.05       -2.12      7.47 o
  -9   7   3       40.30       53.56      8.94 o
  -8   7   3       12.62        7.29      6.61 o
  -7   7   3       24.19       19.71      6.92 o
  -6   7   3       87.34      118.83      8.39 o
  -5   7   3       91.16       95.69      6.85 o
  -4   7   3      136.09      149.26      6.59 o
  -3   7   3        7.57       13.73      4.13 o
  -2   7   3      104.63       92.39      5.84 o
  -1   7   3      156.42      180.66      6.34 o
   0   7   3     1088.85     1104.46     12.43 o
   1   7   3     7257.10     7887.61     29.29 o
   2   7   3      381.24      368.35      7.90 o
   3   7   3        1.76        4.17      3.23 o
   4   7   3        9.95        4.06      3.25 o
   5   7   3      535.88      528.61      9.36 o
   6   7   3      371.70      372.44      7.31 o
   7   7   3      613.22      707.21      9.58 o
   8   7   3       17.02       31.10      5.77 o
   9   7   3      232.64      228.77      9.75 o
  10   7   3       24.27       21.62      5.42 o
  11   7   3       43.10       48.42      7.37 o
  12   7   3       29.86       41.43      8.44 o
  13   7   3      141.24      124.72     10.50 o
  14   7   3        2.53       -1.69      7.22 o
  15   7   3        3.84        0.31      7.30 o
  16   7   3        0.04        2.18      8.23 o
  17   7   3        5.18        1.43      9.87 o
 -12   8   3        0.99      -10.97     11.53 o
 -11   8   3        2.99        0.46      9.83 o
 -10   8   3        0.55       -0.25      8.69 o
  -9   8   3      141.60      137.41     12.41 o
  -8   8   3        8.61       13.73      8.73 o
  -7   8   3       32.32       32.64      8.44 o
  -6   8   3      391.30      416.23     13.67 o
  -5   8   3       87.52       97.36      7.63 o
  -4   8   3      408.58      408.61     10.15 o
  -3   8   3      224.32      185.80      7.60 o
  -2   8   3        2.82        0.03      3.61 o
  -1   8   3      132.21      119.89      6.52 o
   0   8   3     2816.16     2856.98     23.60 o
   1   8   3     2070.78     2045.99     16.45 o
   2   8   3     1336.64     1404.96     14.43 o
   3   8   3        0.20        1.54      3.69 o
   4   8   3     1444.68     1666.57     16.02 o
   5   8   3     1187.00     1133.55     12.77 o
   6   8   3        5.75        7.00      3.87 o
   7   8   3       22.21       24.49      4.75 o
   8   8   3        0.04       -2.62      4.25 o
   9   8   3      399.08      388.08     12.47 o
  10   8   3      221.67      220.84     10.37 o
  11   8   3       13.09        6.15      7.92 o
  12   8   3        2.42        0.07      7.76 o
  13   8   3       80.97       81.59     10.22 o
  14   8   3        5.29       -3.30      7.74 o
  15   8   3        6.02        7.85      8.14 o
  16   8   3        6.79       10.71     10.68 o
  17   8   3        8.16       10.65     10.85 o
 -11   9   3        3.02       13.93     13.12 o
 -10   9   3        5.73        4.94     12.50 o
  -9   9   3       32.39       28.70     12.55 o
  -8   9   3        3.73        4.89      9.30 o
  -7   9   3       24.08       32.31      9.18 o
  -6   9   3        0.38       -2.49      7.30 o
  -5   9   3        1.72       -2.90      5.42 o
  -4   9   3       20.37        8.50      4.83 o
  -3   9   3      139.82      153.39      7.97 o
  -2   9   3      500.65      541.78     12.18 o
  -1   9   3      497.23      512.60     11.49 o
   0   9   3        5.46        1.72      3.98 o
   1   9   3        4.38        3.97      4.08 o
   2   9   3      131.18      114.65      6.54 o
   3   9   3      211.96      228.59      7.90 o
   4   9   3      228.47      252.78      8.89 o
   5   9   3       95.46       96.00      6.06 o
   6   9   3       35.57       32.71      4.87 o
   7   9   3       10.13        9.95      5.00 o
   8   9   3       39.87       35.32      6.16 o
   9   9   3      232.52      264.46      9.46 o
  10   9   3      357.10      393.45     14.53 o
  11   9   3        2.66        3.77      8.50 o
  12   9   3       72.77       59.17     10.72 o
  13   9   3       55.81       67.47     10.69 o
  14   9   3        9.04        4.69      9.79 o
  15   9   3        9.63       18.90     10.31 o
  16   9   3        0.07        6.36      9.92 o
 -10  10   3        0.42        7.59     13.73 o
  -9  10   3        1.93       -8.50     12.21 o
  -8  10   3       14.14       18.20     12.73 o
  -7  10   3        2.45       -0.72     10.81 o
  -6  10   3       94.87      114.39     13.32 o
  -5  10   3       48.93       60.57      8.81 o
  -4  10   3      190.85      187.59     11.14 o
  -3  10   3      288.33      301.51     12.08 o
  -2  10   3        0.67       -1.32      4.84 o
  -1  10   3       32.93       35.88      6.16 o
   0  10   3        0.61       -5.88      4.40 o
   1  10   3       15.06       21.46      5.54 o
   2  10   3       39.33       34.17      5.37 o
   3  10   3      129.94      127.81      7.11 o
   4  10   3       96.38       96.18      6.62 o
   5  10   3      192.80      186.57      7.99 o
   6  10   3       41.30       35.31      5.47 o
   7  10   3        3.12       -3.91      4.45 o
   8  10   3      499.69      472.61     12.55 o
   9  10   3        9.65        7.54      6.04 o
  10  10   3      340.27      328.75     11.61 o
  11  10   3       25.05       14.37      6.67 o
  12  10   3       38.35       22.42     11.23 o
  13  10   3       14.69        6.74     10.83 o
  14  10   3        0.17       -1.21     10.20 o
  15  10   3        3.61        9.49     10.70 o
  16  10   3        0.01        3.32     10.45 o
  -9  11   3        0.44       -7.54     13.39 o
  -8  11   3        7.80       -4.97     13.08 o
  -7  11   3       39.86       26.10     12.49 o
  -6  11   3       32.06       37.74     12.56 o
  -5  11   3        5.28       -0.45      8.18 o
  -4  11   3       15.10       22.18      8.95 o
  -3  11   3       12.39       10.91      8.64 o
  -2  11   3       64.45       91.60     11.06 o
  -1  11   3       11.34       13.57      6.04 o
   0  11   3       35.08       25.96      6.03 o
   1  11   3        7.44       -0.07      5.61 o
   2  11   3        0.10       -1.98      5.25 o
   3  11   3       94.72       96.40      7.56 o
   4  11   3       39.58       51.60      6.20 o
   5  11   3      281.74      264.91     10.60 o
   6  11   3      175.95      150.87      8.18 o
   7  11   3      763.02      780.18     13.66 o
   8  11   3      570.98      652.58     15.01 o
   9  11   3      119.73      126.51      9.49 o
  10  11   3       18.15        9.76      7.02 o
  11  11   3       41.02       33.30      8.74 o
  12  11   3       35.93       42.41      8.71 o
  13  11   3       27.79       17.52      7.78 o
  14  11   3        3.04       -7.46     10.76 o
  15  11   3        0.11        5.05     11.32 o
  16  11   3        0.02       -7.42     11.62 o
  -8  12   3       16.57       35.69     22.54 o
  -7  12   3       54.88       54.76     22.70 o
  -6  12   3        6.26       10.83     16.16 o
  -5  12   3        0.50        6.39     10.21 o
  -4  12   3        2.91        7.59      9.79 o
  -3  12   3       47.10       49.79     11.41 o
  -2  12   3      434.07      472.36     23.03 o
  -1  12   3      200.29      188.69     15.54 o
   0  12   3       12.18        8.90      9.12 o
   1  12   3       10.77       21.16      9.25 o
   2  12   3       18.39       20.88      8.41 o
   3  12   3        8.33        9.68      6.08 o
   4  12   3       58.89       91.96      8.79 o
   5  12   3      224.58      202.21     12.58 o
   6  12   3      348.20      378.80     16.64 o
   7  12   3      650.54      718.31     17.28 o
   8  12   3      392.83      446.10     16.45 o
   9  12   3      114.14      119.05     10.80 o
  10  12   3        7.97        2.60      8.16 o
  11  12   3       28.24       28.64      9.54 o
  12  12   3        3.89        8.57      8.63 o
  13  12   3        1.59       -0.71      8.37 o
  14  12   3        0.94        1.95      8.41 o
  15  12   3        2.02       -3.72      8.29 o
  -7  13   3       59.16       62.46     24.64 o
  -6  13   3       10.02        6.73     17.07 o
  -5  13   3        0.05       -9.26     11.55 o
  -4  13   3       66.90       66.36     14.09 o
  -3  13   3      108.02       94.74     15.22 o
  -2  13   3       19.41       17.40     11.97 o
  -1  13   3        0.69       -9.21     10.68 o
   0  13   3       51.31       35.54     12.41 o
   1  13   3        1.59       -7.26     10.78 o
   2  13   3       61.06       49.56     11.51 o
   3  13   3        1.51       -0.15     10.54 o
   4  13   3       63.10       58.64     12.12 o
   5  13   3       17.34       12.20     10.22 o
   6  13   3      183.08      176.35     13.66 o
   7  13   3        2.29        0.71      8.88 o
   8  13   3      130.77      131.37     11.08 o
   9  13   3        4.49        5.56      9.49 o
  10  13   3        4.16        2.49     10.43 o
  11  13   3       12.70       22.29     12.18 o
  12  13   3       19.07       19.59     12.52 o
  13  13   3       20.23       16.18     10.68 o
  14  13   3        7.74       22.71     10.88 o
  -5  14   3       21.54       12.54     13.61 o
  -4  14   3        1.46        2.78     12.16 o
  -3  14   3        9.19       12.64     12.77 o
  -2  14   3        0.78        0.40     13.27 o
  -1  14   3       41.48       38.03     14.70 o
   0  14   3       21.25        8.99     13.48 o
   1  14   3       56.07       61.73     15.95 o
   2  14   3       48.97       53.91     15.46 o
   3  14   3        1.35        1.51     11.34 o
   4  14   3        8.34        0.66     11.38 o
   5  14   3       68.68       59.78     13.64 o
   6  14   3       71.06       73.39     14.07 o
   7  14   3        0.43        3.79      9.87 o
   8  14   3       90.41       96.81     11.25 o
   9  14   3        0.42       10.29     12.30 o
  10  14   3        0.58       -7.63     11.86 o
  11  14   3       17.73       19.76     13.12 o
  12  14   3       10.21       10.22     13.15 o
  13  14   3        1.25      -10.07     12.55 o
  14  14   3        6.76       15.06     20.48 o
  -3  15   3        6.26      -13.01     13.36 o
  -2  15   3       24.01       17.11     14.78 o
  -1  15   3        3.97        6.71     14.16 o
   0  15   3        7.40        0.57     14.15 o
   1  15   3        7.50        0.13     13.87 o
   2  15   3        2.98       -0.38     13.55 o
   3  15   3       79.51       79.92     17.30 o
   4  15   3        3.75        5.07     13.83 o
   5  15   3       91.38       93.96     15.84 o
   6  15   3       22.83       32.42     13.03 o
   7  15   3       50.14       52.93     13.46 o
   8  15   3        0.12        6.60     10.81 o
   9  15   3        1.10        1.35     15.57 o
  10  15   3        1.43       12.20     16.07 o
  11  15   3        0.60        2.10     13.41 o
  12  15   3        4.07        6.15     13.93 o
  -1  16   3       11.81        7.15     15.42 o
   0  16   3        7.00      -10.77     14.61 o
   1  16   3       15.05       15.50     15.59 o
   2  16   3        6.69       29.52     16.32 o
   3  16   3       22.35        4.16     15.09 o
   4  16   3       27.42       23.90     15.67 o
   5  16   3       56.30       64.87     17.37 o
   6  16   3        0.40       -7.45     13.50 o
   7  16   3        0.08       -1.83     11.97 o
   8  16   3        1.47      -11.96     12.51 o
   9  16   3        1.55      -12.92     16.20 o
  10  16   3        1.94       11.76     21.23 o
  11  16   3        0.34        3.31     20.04 o
   2  17   3       25.24       17.39     17.05 o
   3  17   3       23.61       22.08     17.03 o
   4  17   3       11.72       14.23     16.21 o
   5  17   3       44.41       44.61     17.56 o
   6  17   3        0.95        0.97     14.96 o
   7  17   3        0.41       -4.08     14.19 o
   8  17   3        1.30       19.39     15.60 o
  -5 -15   4        4.12       32.50     34.10 o
  -4 -15   4        7.93        8.67     21.13 o
  -3 -15   4       29.18       25.75     23.66 o
  -9 -14   4       30.70       21.36     21.38 o
  -8 -14   4        2.34       -8.82     20.18 o
  -7 -14   4        5.18       11.69     17.87 o
  -6 -14   4       13.85       16.93     14.27 o
  -5 -14   4        3.47        1.85     13.01 o
  -4 -14   4        3.62       16.83     15.19 o
  -3 -14   4       60.30       49.87     16.72 o
  -2 -14   4        6.08       12.18     15.39 o
  -1 -14   4       28.38       37.20     16.93 o
   0 -14   4       24.08       14.46     16.26 o
   1 -14   4       18.16       20.04     16.67 o
   2 -14   4        0.34      -17.04     20.61 o
 -11 -13   4        5.78        8.92     29.83 o
 -10 -13   4        0.93       10.48     13.59 o
  -9 -13   4        0.02       -6.33     13.00 o
  -8 -13   4       31.90       45.24     18.53 o
  -7 -13   4       14.31       11.74     16.97 o
  -6 -13   4      116.69      137.89     16.00 o
  -5 -13   4       57.87       63.23     14.51 o
  -4 -13   4       23.00       20.69     13.10 o
  -3 -13   4       10.04        4.89     12.39 o
  -2 -13   4        0.01       -2.98     13.70 o
  -1 -13   4        0.35        3.34     14.25 o
   0 -13   4       61.87       48.35     16.81 o
   1 -13   4       42.79       30.39     16.23 o
   2 -13   4        1.34        5.99     14.61 o
   3 -13   4        0.01       -4.25     14.37 o
   4 -13   4        5.06        0.53     14.93 o
 -12 -12   4        0.18       -0.01     12.40 o
 -11 -12   4       70.93       72.66     15.37 o
 -10 -12   4        0.65        1.39     12.24 o
  -9 -12   4       10.33       19.82     13.17 o
  -8 -12   4        2.23       22.15     12.15 o
  -7 -12   4       16.03        4.58     11.90 o
  -6 -12   4       58.51       60.03     11.83 o
  -5 -12   4      121.84      142.09     16.11 o
  -4 -12   4        4.74        3.16     11.52 o
  -3 -12   4        4.47        4.20     11.83 o
  -2 -12   4        2.10       -6.22     11.59 o
  -1 -12   4       13.54        5.54     13.70 o
   0 -12   4       24.02       18.66     14.17 o
   1 -12   4       16.45        0.49     13.67 o
   2 -12   4       13.03       31.79     15.23 o
   3 -12   4        2.55        7.08     14.40 o
   4 -12   4        3.16        5.08     14.64 o
   5 -12   4        5.69        1.57     14.08 o
   6 -12   4        9.01       10.57     14.62 o
 -13 -11   4        1.50       -6.60      9.30 o
 -12 -11   4        0.00        4.92      9.89 o
 -11 -11   4        0.03       -7.42      9.64 o
 -10 -11   4        0.95       -3.13     11.30 o
  -9 -11   4       20.00       24.51     12.33 o
  -8 -11   4       82.86       89.92     13.78 o
  -7 -11   4      264.44      295.17     17.82 o
  -6 -11   4      220.33      221.31     13.84 o
  -5 -11   4        8.68       13.03      8.92 o
  -4 -11   4        3.27       -6.80      9.58 o
  -3 -11   4       67.84       83.32     12.81 o
  -2 -11   4       11.63       -4.93     11.16 o
  -1 -11   4       45.44       28.26     12.56 o
   0 -11   4       27.11       44.15     13.08 o
   1 -11   4       23.47       21.65     13.51 o
   2 -11   4      154.30      175.88     20.22 o
   3 -11   4        9.11       29.91     12.70 o
   4 -11   4        0.59       13.00     12.27 o
   5 -11   4       15.52       22.51     13.03 o
   6 -11   4        5.77       16.89     12.89 o
   7 -11   4       65.01       77.46     16.25 o
 -14 -10   4        0.09        3.98     24.61 o
 -13 -10   4        1.75       -9.63      8.59 o
 -12 -10   4       18.80       17.15      8.35 o
 -11 -10   4        3.25        3.59      8.22 o
 -10 -10   4       55.07       60.13     10.29 o
  -9 -10   4       22.53       24.08      9.54 o
  -8 -10   4       92.13       82.55     10.54 o
  -7 -10   4       43.53       43.72      8.95 o
  -6 -10   4       64.09       62.32      8.04 o
  -5 -10   4        0.68       -3.94      7.64 o
  -4 -10   4        4.79        7.03      7.67 o
  -3 -10   4        0.02        2.21      8.36 o
  -2 -10   4       29.34       32.68     10.56 o
  -1 -10   4        0.53       -5.90      8.72 o
   0 -10   4        0.06       -3.72      9.50 o
   1 -10   4       10.14       13.74     10.27 o
   2 -10   4       79.65       77.91     13.90 o
   3 -10   4       20.79       15.20     11.30 o
   4 -10   4       25.59       22.12     12.08 o
   5 -10   4      183.22      157.79     17.13 o
   6 -10   4        0.01       -7.65     11.17 o
   7 -10   4        1.90       10.43     11.28 o
   8 -10   4        0.06       14.02     17.48 o
   9 -10   4       30.28       17.38     22.01 o
 -14  -9   4        1.95       -6.42     10.37 o
 -13  -9   4       10.59        9.33     10.88 o
 -12  -9   4        0.08       -4.07     10.40 o
 -11  -9   4        1.91        6.89      6.97 o
 -10  -9   4      207.16      209.32     12.25 o
  -9  -9   4      422.69      418.57     15.91 o
  -8  -9   4       21.43       31.29      7.83 o
  -7  -9   4        2.86       19.65      7.41 o
  -6  -9   4       25.67       25.87      6.75 o
  -5  -9   4       52.09       39.56      6.28 o
  -4  -9   4        3.35        7.38      5.56 o
  -3  -9   4       31.43       39.26      6.14 o
  -2  -9   4       85.88       71.23      7.22 o
  -1  -9   4       98.81      103.06      7.98 o
   0  -9   4       33.88       32.33      6.78 o
   1  -9   4       33.70       29.58      7.83 o
   2  -9   4       24.12       26.73      9.69 o
   3  -9   4        0.01        6.62      9.71 o
   4  -9   4       43.53       45.56     11.44 o
   5  -9   4       30.25       26.09     11.00 o
   6  -9   4      138.82      152.05     14.84 o
   7  -9   4       11.84        5.94     10.04 o
   8  -9   4       12.34       18.80     16.93 o
   9  -9   4        4.13       16.79     20.19 o
  10  -9   4        0.39      -17.72     18.63 o
 -15  -8   4        6.74        5.61     11.78 o
 -14  -8   4        0.04       -3.27      9.41 o
 -13  -8   4        3.28        4.30      9.69 o
 -12  -8   4        2.26        2.84      9.70 o
 -11  -8   4        6.92        8.25     10.12 o
 -10  -8   4      412.68      387.73     18.34 o
  -9  -8   4      207.76      211.77     10.54 o
  -8  -8   4      256.53      253.28     10.63 o
  -7  -8   4       51.66       50.65      7.19 o
  -6  -8   4      192.36      190.08      9.40 o
  -5  -8   4        4.46        7.95      4.74 o
  -4  -8   4      110.42      119.15      7.15 o
  -3  -8   4        0.91        5.45      4.44 o
  -2  -8   4      453.86      443.02     11.15 o
  -1  -8   4       16.81       10.03      5.33 o
   0  -8   4       81.72       67.21      6.38 o
   1  -8   4      147.98      157.54      8.89 o
   2  -8   4        0.50       -0.07      5.34 o
   3  -8   4        0.05       -2.53      5.59 o
   4  -8   4        2.64       -1.40      6.63 o
   5  -8   4      121.84      103.84     11.63 o
   6  -8   4       56.33       64.68     10.53 o
   7  -8   4        0.70        5.25      8.67 o
   8  -8   4        3.97       -0.72     10.03 o
   9  -8   4        8.11        3.08     11.66 o
  10  -8   4       11.85       11.58     13.82 o
  11  -8   4        7.86       22.17     14.47 o
 -15  -7   4        0.51       -2.18     10.55 o
 -14  -7   4       15.23       16.32     10.98 o
 -13  -7   4        0.02       -0.18      7.80 o
 -12  -7   4        0.53        4.55      8.11 o
 -11  -7   4       15.24        9.60      8.34 o
 -10  -7   4       69.58       54.58      9.78 o
  -9  -7   4        0.79        2.71      8.36 o
  -8  -7   4      940.83     1042.69     19.73 o
  -7  -7   4      415.99      405.47     10.83 o
  -6  -7   4       52.88       45.86      6.45 o
  -5  -7   4      423.72      451.27      9.85 o
  -4  -7   4      114.77      109.14      7.23 o
  -3  -7   4        0.87        0.79      4.44 o
  -2  -7   4      122.91      136.10      7.44 o
  -1  -7   4       49.37       53.43      5.59 o
   0  -7   4      531.25      485.95     10.78 o
   1  -7   4      153.86      176.09      7.68 o
   2  -7   4      120.65      131.82      7.57 o
   3  -7   4        7.74        3.95      5.25 o
   4  -7   4        0.88        0.91      4.92 o
   5  -7   4        4.74        4.54      4.86 o
   6  -7   4       80.66       95.01      9.35 o
   7  -7   4       64.33       54.84      8.95 o
   8  -7   4       98.48      101.25     13.05 o
   9  -7   4        3.58        1.98     10.99 o
  10  -7   4       10.64        8.53     12.84 o
  11  -7   4        2.57        1.69     12.44 o
  12  -7   4        0.57       -7.73     13.21 o
 -15  -6   4       27.40       29.03     10.18 o
 -14  -6   4       30.94       26.23      8.77 o
 -13  -6   4       12.78       17.11      7.44 o
 -12  -6   4       45.13       44.46      8.52 o
 -11  -6   4       11.09        7.43      7.61 o
 -10  -6   4       20.48        7.07      7.61 o
  -9  -6   4      217.10      265.54     12.16 o
  -8  -6   4        2.72        3.96      5.54 o
  -7  -6   4        7.15        0.65      5.43 o
  -6  -6   4       23.02       33.12      5.04 o
  -5  -6   4      152.10      146.56      6.75 o
  -4  -6   4      162.75      162.84      6.63 o
  -3  -6   4      395.75      436.46      9.40 o
  -2  -6   4        0.66       -0.15      3.70 o
  -1  -6   4      112.17      116.22      5.84 o
   0  -6   4       62.97       90.42      5.78 o
   1  -6   4      105.81       92.26      5.64 o
   2  -6   4       45.13       34.02      5.05 o
   3  -6   4       10.08        8.63      4.71 o
   4  -6   4       43.39       44.99      5.65 o
   5  -6   4      259.77      259.02      9.55 o
   6  -6   4      266.17      273.53     10.42 o
   7  -6   4       54.29       41.66      6.64 o
   8  -6   4        6.09        8.92      7.76 o
   9  -6   4        0.71       -2.14      8.12 o
  10  -6   4        0.99       -6.60     11.32 o
  11  -6   4        0.64        0.76     12.01 o
  12  -6   4       10.41       18.16     13.54 o
  13  -6   4       86.96      108.14     17.47 o
 -14  -5   4        2.61        2.74      9.87 o
 -13  -5   4       29.19       34.78      8.01 o
 -12  -5   4        0.33        8.02      6.53 o
 -11  -5   4       95.49       91.79      8.78 o
 -10  -5   4       78.28       75.51      8.70 o
  -9  -5   4        5.68        6.94      5.51 o
  -8  -5   4       27.24       35.14      6.04 o
  -7  -5   4      100.15       76.43      6.60 o
  -6  -5   4       48.03       51.26      6.12 o
  -5  -5   4        0.06       -0.64      3.47 o
  -4  -5   4       47.01       58.95      4.12 o
  -3  -5   4     2327.02     2342.35     17.09 o
  -2  -5   4     1083.40     1160.45     13.85 o
  -1  -5   4      959.95     1009.40     11.24 o
   0  -5   4      328.87      440.51      8.50 o
   1  -5   4        4.21       -0.85      3.64 o
   2  -5   4      102.87      127.11      6.10 o
   3  -5   4      206.85      221.32      7.43 o
   4  -5   4       31.70       26.09      4.67 o
   5  -5   4       15.61       12.49      4.86 o
   6  -5   4       17.18        7.48      4.78 o
   7  -5   4        4.89       -6.48      5.70 o
   8  -5   4        8.63        1.55      6.55 o
   9  -5   4        0.06        0.99      7.15 o
  10  -5   4        0.19       -8.15      8.11 o
  11  -5   4      106.99      102.26     11.70 o
  12  -5   4        5.56        9.71     10.05 o
  13  -5   4       17.99       23.10     13.00 o
 -12  -4   4      344.51      340.26     14.69 o
 -11  -4   4      283.56      265.29     10.98 o
 -10  -4   4       26.26       26.30      5.86 o
  -9  -4   4      545.25      478.89     16.70 o
  -8  -4   4       85.09       69.66      5.21 o
  -7  -4   4      109.16      106.35      7.53 o
  -6  -4   4      143.11      154.38      7.46 o
  -5  -4   4      365.29      405.98     10.14 o
  -4  -4   4     1158.66     1160.83     11.01 o
  -3  -4   4     1317.30     1217.90     10.68 o
  -2  -4   4      440.57      450.72      8.24 o
  -1  -4   4      180.74      243.40      7.01 o
   0  -4   4      556.47      699.90      9.30 o
   1  -4   4     1003.22      998.68     10.96 o
   2  -4   4      551.12      647.59     10.03 o
   3  -4   4       40.50       25.72      3.96 o
   4  -4   4       46.10       56.47      5.23 o
   5  -4   4      534.31      590.76     10.42 o
   6  -4   4       86.01       79.80      5.66 o
   7  -4   4      145.14      146.40      7.91 o
   8  -4   4       71.30       69.80      7.67 o
   9  -4   4       23.22       21.38      6.91 o
  10  -4   4        1.02       -3.73      7.53 o
  11  -4   4        1.32        0.04      7.96 o
  12  -4   4        9.45        7.27      8.27 o
  13  -4   4        0.35       -7.87      8.62 o
  14  -4   4        0.38       -0.45      9.57 o
 -11  -3   4      181.59      186.14     14.76 o
 -10  -3   4      234.79      243.40     12.07 o
  -9  -3   4      970.72      846.16     13.10 o
  -8  -3   4       46.24       40.12      5.65 o
  -7  -3   4        6.13        7.84      3.97 o
  -6  -3   4        3.51        2.27      4.15 o
  -5  -3   4      284.05      303.65      8.37 o
  -4  -3   4      213.22      222.07      6.78 o
  -3  -3   4       76.17       98.88      3.93 o
  -2  -3   4     1277.92     1337.38     10.69 o
  -1  -3   4       59.03       41.81      3.52 o
   0  -3   4      105.04      101.27      4.39 o
   1  -3   4       12.42       10.46      3.27 o
   2  -3   4        9.38       12.41      3.02 o
   3  -3   4     4876.34     5334.75     31.38 o
   4  -3   4       12.40       15.47      3.79 o
   5  -3   4     1069.69     1117.13     15.09 o
   6  -3   4      217.61      245.41      7.29 o
   7  -3   4        1.04       -2.43      4.37 o
   8  -3   4      189.49      206.44      9.39 o
   9  -3   4        7.88        5.16      5.53 o
  10  -3   4       41.51       44.60      7.21 o
  11  -3   4        0.49        3.69      7.11 o
  12  -3   4        5.01        5.02      7.38 o
  13  -3   4        0.00        0.83      7.60 o
  14  -3   4        0.01        7.16      8.19 o
  15  -3   4        2.75       -0.85      8.73 o
 -10  -2   4       95.75       91.43     10.83 o
  -9  -2   4       58.95       47.42      6.61 o
  -8  -2   4       36.22       51.67      5.65 o
  -7  -2   4        0.48       -0.52      3.34 o
  -6  -2   4      387.81      384.53      8.61 o
  -5  -2   4        0.00        3.83      3.26 o
  -4  -2   4     1691.99     1712.11     13.72 o
  -3  -2   4      102.09       93.45      4.59 o
  -2  -2   4      866.64      843.97      9.26 o
  -1  -2   4        9.18        6.41      2.58 o
   0  -2   4     2264.90     2355.67     14.86 o
   1  -2   4      782.27      801.32      7.95 o
   2  -2   4     4571.59     4444.16     21.84 o
   3  -2   4     1224.51     1187.26     10.46 o
   4  -2   4        0.14        1.29      3.24 o
   5  -2   4       93.29       97.47      4.80 o
   6  -2   4        3.34        7.56      3.94 o
   7  -2   4      203.44      221.31      8.15 o
   8  -2   4      188.21      209.66      9.41 o
   9  -2   4       61.06       64.81      6.81 o
  10  -2   4       38.33       30.88      7.58 o
  11  -2   4        5.27       -1.96      8.76 o
  12  -2   4       44.48       28.07     11.60 o
  13  -2   4       24.98       28.04     11.65 o
  14  -2   4        0.90       -3.72     11.04 o
  15  -2   4        3.57       -4.93     11.63 o
 -10  -1   4       28.29       29.01      8.50 o
  -9  -1   4      125.45      145.90      8.61 o
  -8  -1   4       77.28       94.40      7.27 o
  -7  -1   4       13.72        6.33      4.17 o
  -6  -1   4      125.29      119.30      6.29 o
  -5  -1   4      601.56      548.05      8.97 o
  -4  -1   4     1267.78     1324.95      9.95 o
  -3  -1   4     2208.18     2018.50     11.47 o
  -2  -1   4        1.30        8.87      2.45 o
  -1  -1   4     1440.04     1462.66      8.83 o
   0  -1   4      684.72      658.78      7.55 o
   1  -1   4     4182.92     4587.69     16.69 o
   2  -1   4     1471.85     1388.45     10.20 o
   3  -1   4      955.18      944.28      8.18 o
   4  -1   4     4436.89     4307.03     21.97 o
   5  -1   4      159.30      206.91      5.82 o
   6  -1   4      190.18      168.67      5.86 o
   7  -1   4      114.20      129.74      6.55 o
   8  -1   4      818.40      862.05     15.19 o
   9  -1   4       38.81       47.53      7.04 o
  10  -1   4       61.54       44.59      7.28 o
  11  -1   4        0.80       -1.83      7.95 o
  12  -1   4        4.26        3.75      8.72 o
  13  -1   4       31.08       20.03     10.70 o
  14  -1   4        3.49       -7.40      9.90 o
  15  -1   4        4.56       -5.25     10.37 o
  16  -1   4       23.50       31.15     17.75 o
 -11   0   4      661.65      525.97     26.79 o
 -10   0   4      462.67      459.94     14.64 o
  -9   0   4       28.40       24.21      5.78 o
  -8   0   4      276.88      277.10     10.90 o
  -7   0   4      110.50      116.40      6.52 o
  -6   0   4       11.34        9.20      3.30 o
  -5   0   4      859.60      949.63     11.35 o
  -4   0   4      223.64      225.20      5.71 o
  -3   0   4        9.11        4.30      2.80 o
  -2   0   4        2.58        3.49      2.47 o
   0   0   4     4044.38     3938.90     24.76 o
   1   0   4     1756.57     1735.48      9.94 o
   2   0   4      486.83      521.56      6.88 o
   3   0   4      112.47      177.63      4.47 o
   4   0   4      728.83      743.45      8.68 o
   5   0   4     3257.55     3471.92     15.17 o
   6   0   4      145.28      143.64      6.03 o
   7   0   4      401.19      412.52      9.97 o
   8   0   4        1.36        3.68      4.75 o
   9   0   4        6.92        4.20      4.93 o
  10   0   4      166.18      199.12      9.24 o
  11   0   4        8.03       10.69      7.77 o
  12   0   4       58.83       47.07      9.53 o
  13   0   4       31.65       29.98      9.13 o
  14   0   4        1.81       12.35      9.92 o
  15   0   4        5.92        0.64     10.04 o
  16   0   4       24.62       20.06     11.26 o
 -15   1   4        3.19        4.51     11.25 o
 -14   1   4        7.62       16.95     10.98 o
 -13   1   4       55.95       64.63      9.79 o
 -12   1   4        9.02       19.82      6.98 o
 -11   1   4       47.51       44.41      7.32 o
 -10   1   4       62.73       73.09      6.84 o
  -9   1   4        9.07        8.39      4.58 o
  -8   1   4        1.36        1.31      4.14 o
  -7   1   4      151.17      140.02      7.28 o
  -6   1   4     1661.14     1774.53     33.54 o
  -5   1   4      230.99      206.36      7.07 o
  -4   1   4      514.45      422.39      7.09 o
  -3   1   4     1418.59     1280.40      9.11 o
  -2   1   4     1009.86     1110.46      8.53 o
  -1   1   4      162.22      167.08      4.50 o
   0   1   4      493.87      358.67      5.52 o
   1   1   4     1385.33     1531.79      9.30 o
   2   1   4      271.51      162.70      4.48 o
   3   1   4      853.96      835.04      6.76 o
   4   1   4      561.25      490.29      6.44 o
   5   1   4       24.13       10.21      3.49 o
   6   1   4        3.56       12.32      3.31 o
   7   1   4      141.16      193.96      7.41 o
   8   1   4       23.06       28.07      4.90 o
   9   1   4       50.61       50.06      5.66 o
  10   1   4      261.55      246.71      9.28 o
  11   1   4      630.52      608.89     14.96 o
  12   1   4        5.26        0.87      7.34 o
  13   1   4      222.07      219.00     13.17 o
  14   1   4       27.51       21.92      8.67 o
  15   1   4        6.00        9.81      9.66 o
  16   1   4       36.44       32.16     12.57 o
 -15   2   4        3.05       10.46     12.61 o
 -14   2   4        0.01        7.31      8.39 o
 -13   2   4       55.27       55.71      8.31 o
 -12   2   4        0.04       -3.16      6.51 o
 -11   2   4       70.31       76.81      8.21 o
 -10   2   4       24.00       29.39      6.67 o
  -9   2   4      115.58      115.48      7.92 o
  -8   2   4       28.05       20.85      5.16 o
  -7   2   4       78.02       74.89      5.65 o
  -6   2   4      327.52      339.98      9.21 o
  -5   2   4        1.49        4.31      3.28 o
  -4   2   4       27.69       25.64      3.49 o
  -3   2   4     4573.08     4625.27     18.55 o
  -2   2   4        4.27        1.62      2.30 o
  -1   2   4      691.36      772.75      7.44 o
   0   2   4      843.79      798.64      7.62 o
   1   2   4      358.28      324.92      5.21 o
   2   2   4      328.33      376.95      5.75 o
   3   2   4     1359.26     1516.85      8.37 o
   4   2   4     2336.28     1972.24     11.43 o
   5   2   4       31.11       18.97      3.40 o
   6   2   4      925.09     1092.21     10.44 o
   7   2   4       48.61       81.53      5.25 o
   8   2   4      256.00      228.47      8.23 o
   9   2   4       56.21       66.22      5.54 o
  10   2   4       86.06       66.70      5.74 o
  11   2   4      146.06      177.08      9.05 o
  12   2   4      119.34      112.04      9.89 o
  13   2   4      178.26      160.61     11.42 o
  14   2   4        1.51        2.85      7.61 o
  15   2   4        5.05       10.04      8.15 o
  16   2   4       15.34       17.40     11.57 o
  17   2   4       44.85       42.06     15.87 o
 -14   3   4        0.26      -10.18     10.16 o
 -13   3   4       47.25       32.42      8.61 o
 -12   3   4       42.26       65.46      9.16 o
 -11   3   4       40.59       30.87      8.10 o
 -10   3   4        0.05        0.24      6.70 o
  -9   3   4        8.87        1.17      5.72 o
  -8   3   4       70.26       77.98      6.52 o
  -7   3   4      149.48      124.46      6.54 o
  -6   3   4       49.07       54.02      5.24 o
  -5   3   4        1.01        1.02      3.75 o
  -4   3   4      329.19      302.60      8.01 o
  -3   3   4      822.14      679.54      9.02 o
  -2   3   4     1080.56     1066.79      7.90 o
  -1   3   4      494.83      488.14      6.97 o
   0   3   4      590.31      632.78      7.26 o
   1   3   4      148.78      117.89      3.78 o
   2   3   4        2.50       12.35      2.48 o
   3   3   4      341.27      342.97      5.28 o
   4   3   4      687.07      561.50      6.87 o
   5   3   4     2072.54     2259.90     14.49 o
   6   3   4      411.87      472.24      7.37 o
   7   3   4      167.97      171.76      6.86 o
   8   3   4      125.34      124.14      6.43 o
   9   3   4        0.01       -1.42      4.18 o
  10   3   4       63.68       62.21      5.70 o
  11   3   4      545.84      518.60     16.93 o
  12   3   4      956.85      894.58     18.65 o
  13   3   4        3.26       -0.28      7.00 o
  14   3   4       85.87       73.90     10.37 o
  15   3   4       29.77       26.70      9.44 o
  16   3   4       55.59       59.52     15.34 o
  17   3   4        1.15        8.83     10.86 o
 -14   4   4        2.67       -0.50     11.69 o
 -13   4   4       93.30       94.56     12.75 o
 -12   4   4      127.04      126.71     11.90 o
 -11   4   4        2.68        9.34      8.13 o
 -10   4   4        4.82        4.30      7.64 o
  -9   4   4        1.46       -1.38      7.02 o
  -8   4   4        1.68        0.92      5.52 o
  -7   4   4       29.79       37.98      5.62 o
  -6   4   4      122.01      124.61      7.31 o
  -5   4   4       75.31       89.93      6.09 o
  -4   4   4      193.31      216.95      7.24 o
  -3   4   4      116.97      150.66      4.65 o
  -2   4   4      126.94      122.28      4.69 o
  -1   4   4      431.50      455.71      6.42 o
   0   4   4       15.65       14.42      2.71 o
   1   4   4     9040.47     8655.72     25.59 o
   2   4   4     1430.77     1669.38     10.31 o
   3   4   4       85.89       86.19      3.56 o
   4   4   4     4807.21     4763.64     19.21 o
   5   4   4      674.69      697.12      6.92 o
   6   4   4      122.82      115.84      4.99 o
   7   4   4     1231.69     1355.92     14.14 o
   8   4   4       89.92      101.01      6.19 o
   9   4   4       19.52       16.76      4.46 o
  10   4   4       88.30       84.35      5.82 o
  11   4   4      486.65      459.58     13.37 o
  12   4   4      316.96      322.96     13.50 o
  13   4   4      156.69      175.07     11.04 o
  14   4   4      246.45      287.22     13.64 o
  15   4   4        2.93       -1.38      7.31 o
  16   4   4       40.52       35.92      9.81 o
  17   4   4       10.05       25.65     13.63 o
 -13   5   4        2.65        7.61     10.69 o
 -12   5   4        4.62        5.79     10.42 o
 -11   5   4        7.05       14.01     10.20 o
 -10   5   4        1.22        4.46      8.38 o
  -9   5   4       28.69       39.03      9.20 o
  -8   5   4        0.11       -1.11      6.62 o
  -7   5   4      105.16      102.28      7.87 o
  -6   5   4      212.49      234.63     10.08 o
  -5   5   4       18.55       17.60      3.70 o
  -4   5   4      564.59      609.75      9.58 o
  -3   5   4       38.70       29.37      3.56 o
  -2   5   4       23.37       14.55      3.37 o
  -1   5   4        9.96        9.69      3.09 o
   0   5   4     1732.44     1732.49     11.91 o
   1   5   4     1384.28     1228.20      9.73 o
   2   5   4     2914.94     2669.06     14.43 o
   3   5   4      897.68      835.07      8.92 o
   4   5   4     3462.78     3145.89     16.85 o
   5   5   4      390.21      389.04      6.62 o
   6   5   4     1633.79     1715.57     13.42 o
   7   5   4       15.62       15.21      4.40 o
   8   5   4        0.48       -1.19      4.49 o
   9   5   4       83.25       81.75      6.46 o
  10   5   4      119.68      139.51      7.49 o
  11   5   4       48.55       44.39      6.69 o
  12   5   4      137.24      141.93     11.51 o
  13   5   4       66.97       63.35      9.72 o
  14   5   4      212.44      205.03     13.37 o
  15   5   4        0.29       -2.34      7.21 o
  16   5   4       14.37        6.33      8.99 o
  17   5   4        0.94        4.63     10.28 o
 -13   6   4        9.30       12.25     12.07 o
 -12   6   4        1.44       -4.23     11.03 o
 -11   6   4        4.51        8.40     10.94 o
 -10   6   4        4.55       -3.49      9.90 o
  -9   6   4        1.30       -2.05      8.43 o
  -8   6   4        4.26        0.70      5.87 o
  -7   6   4      147.79      178.08      8.10 o
  -6   6   4      875.08      810.35     13.26 o
  -5   6   4        1.27        4.69      4.10 o
  -4   6   4        2.33       -3.61      3.98 o
  -3   6   4       37.82       34.56      4.05 o
  -2   6   4      153.37      186.63      6.61 o
  -1   6   4       47.71       33.12      3.85 o
   0   6   4     2238.79     2559.81     16.25 o
   1   6   4        6.39        6.63      3.27 o
   2   6   4     1574.75     1491.46     12.18 o
   3   6   4      931.41      937.98      9.76 o
   4   6   4      722.76      732.89     10.44 o
   5   6   4     2370.93     2192.03     14.77 o
   6   6   4       70.57       66.00      4.55 o
   7   6   4       60.82       66.53      5.28 o
   8   6   4      735.55      742.09     13.72 o
   9   6   4      314.29      346.80     10.70 o
  10   6   4        2.04        3.06      4.70 o
  11   6   4       10.90       11.40      4.88 o
  12   6   4      215.62      209.01     12.28 o
  13   6   4       69.79       65.24      9.25 o
  14   6   4       20.57       25.33      8.21 o
  15   6   4       32.40       23.63      8.24 o
  16   6   4        6.82       11.37      8.95 o
  17   6   4        5.31        7.86     10.56 o
 -12   7   4        9.88       12.42      8.66 o
 -11   7   4       14.09       15.71      8.39 o
 -10   7   4        0.52        4.77      7.64 o
  -9   7   4        5.38        2.45      7.34 o
  -8   7   4       22.24       18.93      7.72 o
  -7   7   4      278.62      265.80     11.01 o
  -6   7   4      109.09      127.42      8.51 o
  -5   7   4       19.01       23.29      5.66 o
  -4   7   4      108.81       92.79      5.64 o
  -3   7   4        0.06       -0.67      3.36 o
  -2   7   4       34.82       32.40      4.54 o
  -1   7   4      305.05      304.32      8.68 o
   0   7   4       16.53       16.16      3.81 o
   1   7   4       98.52       83.87      5.00 o
   2   7   4     1352.06     1519.17     12.96 o
   3   7   4      317.16      310.07      7.57 o
   4   7   4        3.65        9.05      3.49 o
   5   7   4      617.10      593.48      9.30 o
   6   7   4      102.32       99.43      4.80 o
   7   7   4      593.64      655.09     10.09 o
   8   7   4        2.99        1.72      5.24 o
   9   7   4        6.39       19.38      5.71 o
  10   7   4        3.93       10.65      5.46 o
  11   7   4      203.68      185.69      9.95 o
  12   7   4      242.84      277.34     14.37 o
  13   7   4        0.04      -18.52      7.25 o
  14   7   4       32.31       29.63      8.58 o
  15   7   4       13.84        5.21      7.97 o
  16   7   4        5.74        5.69     10.49 o
  17   7   4        4.60       -0.16     10.68 o
 -12   8   4        0.94       19.66     26.50 o
 -11   8   4        0.49        5.51      9.87 o
 -10   8   4       32.21       23.41      9.41 o
  -9   8   4        9.15        0.57      8.32 o
  -8   8   4      115.28      113.75     11.45 o
  -7   8   4        3.71        5.45      6.92 o
  -6   8   4        7.37        2.96      6.51 o
  -5   8   4        0.21        3.80      5.64 o
  -4   8   4      306.44      321.16      9.31 o
  -3   8   4       76.52       79.23      6.01 o
  -2   8   4       60.70       47.72      5.29 o
  -1   8   4      373.46      406.48      9.88 o
   0   8   4      631.00      728.91     11.17 o
   1   8   4      267.04      304.81      8.05 o
   2   8   4       36.83       43.80      4.64 o
   3   8   4      287.51      265.57      7.67 o
   4   8   4      191.24      172.91      7.33 o
   5   8   4      114.63       98.05      5.76 o
   6   8   4      177.39      182.35      6.70 o
   7   8   4        0.05       -0.01      4.18 o
   8   8   4      313.34      342.78      9.92 o
   9   8   4       28.32       43.73      5.79 o
  10   8   4      119.40      108.41      8.32 o
  11   8   4      261.23      265.34     13.33 o
  12   8   4      115.12      137.77     12.14 o
  13   8   4        0.00       -6.65      7.85 o
  14   8   4        5.05       -1.84      8.16 o
  15   8   4        7.23        5.40      9.62 o
  16   8   4       11.22       15.80      9.89 o
  17   8   4       10.18       27.07     12.26 o
 -11   9   4        4.90        4.92     12.68 o
 -10   9   4       38.58       33.97     13.58 o
  -9   9   4        1.81        2.42     11.47 o
  -8   9   4       83.55       89.36     11.76 o
  -7   9   4      157.73      167.37     12.68 o
  -6   9   4        0.27       -2.65      7.16 o
  -5   9   4      456.24      475.16     15.96 o
  -4   9   4       37.64       34.11      5.71 o
  -3   9   4        9.16       16.56      5.25 o
  -2   9   4       86.11       74.82      6.71 o
  -1   9   4      590.91      565.66     11.77 o
   0   9   4        7.91       11.43      4.59 o
   1   9   4      508.79      477.32     10.41 o
   2   9   4      350.29      309.21      9.28 o
   3   9   4      690.04      748.79     12.19 o
   4   9   4      314.98      334.11      9.47 o
   5   9   4      267.45      303.52      9.01 o
   6   9   4        8.14        3.18      3.70 o
   7   9   4       36.43       31.42      4.63 o
   8   9   4      346.44      314.20     10.11 o
   9   9   4        7.60        9.22      5.31 o
  10   9   4      808.85      881.29     14.62 o
  11   9   4       12.60        2.27      8.84 o
  12   9   4      437.61      401.55     18.15 o
  13   9   4       54.95       56.16     10.76 o
  14   9   4       24.41       22.20     10.86 o
  15   9   4       17.31       21.72     10.68 o
  16   9   4        1.53       -7.06      9.86 o
  17   9   4        0.07       -7.66     19.26 o
 -10  10   4        1.69        4.02     13.45 o
  -9  10   4        8.69       22.31     13.21 o
  -8  10   4       31.45       34.94     13.28 o
  -7  10   4       51.59       55.95     12.69 o
  -6  10   4        0.02      -11.25      9.02 o
  -5  10   4        6.79       12.92      7.01 o
  -4  10   4        2.77        1.67      6.65 o
  -3  10   4       20.16       26.49      5.98 o
  -2  10   4       22.18       15.08      5.17 o
  -1  10   4      106.17       93.80      7.39 o
   0  10   4      148.38      148.79      7.77 o
   1  10   4       77.65       87.06      6.60 o
   2  10   4       94.94       80.65      6.48 o
   3  10   4      450.56      448.04     11.38 o
   4  10   4      289.92      305.43      9.70 o
   5  10   4       32.92       30.98      5.05 o
   6  10   4      155.35      145.13      7.49 o
   7  10   4      417.70      417.39     10.30 o
   8  10   4      774.94      786.48     15.13 o
   9  10   4      304.40      309.50     11.83 o
  10  10   4      260.85      253.95     11.04 o
  11  10   4        8.48       20.65      7.01 o
  12  10   4       30.39       20.81      8.58 o
  13  10   4       11.57       12.63     10.80 o
  14  10   4        0.36      -12.46     10.17 o
  15  10   4        2.20       -3.20     10.56 o
  16  10   4        1.94       22.46     11.23 o
  -9  11   4       43.56       45.53     15.68 o
  -8  11   4       96.62       90.36     16.79 o
  -7  11   4        3.01        5.36     12.45 o
  -6  11   4        0.23       -0.87     10.87 o
  -5  11   4       14.79       17.87      8.37 o
  -4  11   4        9.59       10.14      8.53 o
  -3  11   4        4.70        0.27      8.18 o
  -2  11   4       37.29       29.73      8.60 o
  -1  11   4        1.54        1.15      5.91 o
   0  11   4      419.39      446.97     12.66 o
   1  11   4      386.04      366.73     12.32 o
   2  11   4        1.81        2.41      5.62 o
   3  11   4        3.20        1.31      5.22 o
   4  11   4        2.23       -2.47      5.28 o
   5  11   4      212.91      182.15      8.95 o
   6  11   4      205.05      210.34      9.18 o
   7  11   4      623.96      641.40     12.80 o
   8  11   4        0.05        9.33      6.35 o
   9  11   4       28.00       28.86      7.63 o
  10  11   4       88.45       83.85      9.22 o
  11  11   4       21.50        8.55      8.07 o
  12  11   4        0.32       -0.09      7.66 o
  13  11   4       44.43       36.51      8.65 o
  14  11   4        0.92       -2.86      8.47 o
  15  11   4        1.46       -4.29     11.37 o
  16  11   4        0.07        4.10     12.10 o
  -8  12   4       56.03       81.85     25.03 o
  -7  12   4       13.92       10.32     20.00 o
  -6  12   4       18.38       20.04     16.45 o
  -5  12   4        6.01        7.28      9.11 o
  -4  12   4        7.20        9.89      9.99 o
  -3  12   4       19.86       18.74     10.33 o
  -2  12   4       85.33       89.02     12.82 o
  -1  12   4      320.70      376.79     19.51 o
   0  12   4       10.25       13.88      9.10 o
   1  12   4       98.13      102.55     11.92 o
   2  12   4        8.77        4.53      8.09 o
   3  12   4       57.56       40.31      7.50 o
   4  12   4       28.68       26.48      6.77 o
   5  12   4        2.12        3.68      5.92 o
   6  12   4       53.24       59.67      9.00 o
   7  12   4      345.20      346.96     13.87 o
   8  12   4      153.56      163.35      9.18 o
   9  12   4       30.02       25.65      8.33 o
  10  12   4        0.09        0.84      8.06 o
  11  12   4        1.56       -2.92      8.60 o
  12  12   4       24.40       31.25      9.63 o
  13  12   4        0.90       -1.82      8.38 o
  14  12   4        9.06       12.20      8.75 o
  15  12   4        1.80        1.22      8.33 o
  -7  13   4        0.52        5.35     21.10 o
  -6  13   4        0.09       -3.36     16.56 o
  -5  13   4       21.13       17.25     11.09 o
  -4  13   4       16.12       10.95     11.39 o
  -3  13   4      294.86      306.56     21.02 o
  -2  13   4        8.94        2.79     11.18 o
  -1  13   4        6.41        5.31     10.85 o
   0  13   4       27.74       28.93     12.23 o
   1  13   4      138.70      134.91     15.90 o
   2  13   4        0.05       -1.70      9.68 o
   3  13   4      144.65      157.29     16.40 o
   4  13   4       90.30      105.99     13.40 o
   5  13   4       26.28       12.96     10.20 o
   6  13   4      105.45       95.52     12.39 o
   7  13   4       62.30       59.99     10.47 o
   8  13   4      142.56      131.12     11.58 o
   9  13   4       69.83       62.43     11.57 o
  10  13   4        1.84       -1.78     10.42 o
  11  13   4       19.85       18.80     12.49 o
  12  13   4       37.72       52.71     13.98 o
  13  13   4        9.77       10.95     12.27 o
  14  13   4        0.30       -7.06     11.25 o
  15  13   4        7.69       11.55     12.13 o
  -5  14   4        3.62        3.21     12.35 o
  -4  14   4       15.63       15.35     12.51 o
  -3  14   4       13.40       20.61     12.91 o
  -2  14   4        4.59        0.69     11.72 o
  -1  14   4        0.03        3.85     13.34 o
   0  14   4        0.24        8.24     13.36 o
   1  14   4       60.40       60.08     15.66 o
   2  14   4       32.74       24.64     13.98 o
   3  14   4        5.76       12.45     11.70 o
   4  14   4       95.93       99.10     15.08 o
   5  14   4       60.48       60.98     13.63 o
   6  14   4       34.86       29.58     11.81 o
   7  14   4       38.96       48.68     12.46 o
   8  14   4       13.21       10.40      8.96 o
   9  14   4       34.08       40.19     11.39 o
  10  14   4       26.83       25.51     12.45 o
  11  14   4       26.69       27.95     13.81 o
  12  14   4       35.39       37.05     14.36 o
  13  14   4       16.29       13.96     13.49 o
  14  14   4        5.35       -0.28     12.80 o
  -4  15   4       11.98       23.66     18.63 o
  -3  15   4        5.21       -6.73     13.22 o
  -2  15   4       71.70       74.24     17.38 o
  -1  15   4       65.11       72.19     17.08 o
   0  15   4       18.40        3.39     14.41 o
   1  15   4        2.35        1.73     14.01 o
   2  15   4        1.22       -2.91     13.25 o
   3  15   4        0.94       -3.09     13.54 o
   4  15   4       63.63       86.02     17.36 o
   5  15   4       11.23       -5.04     11.94 o
   6  15   4        3.88       -0.10     11.58 o
   7  15   4       15.18       13.46     12.09 o
   8  15   4        1.37      -11.70     10.74 o
   9  15   4        0.01       -4.49     18.02 o
  10  15   4       12.09       12.25     14.55 o
  11  15   4       22.83       20.73     14.35 o
  12  15   4        9.31       12.95     14.00 o
  13  15   4        0.62        1.50     13.72 o
  -2  16   4        0.29      -28.73     21.47 o
  -1  16   4       31.01       27.47     16.31 o
   0  16   4        2.59       11.25     15.41 o
   1  16   4       21.85       15.34     15.64 o
   2  16   4        5.99        6.77     14.68 o
   3  16   4        0.00        0.28     14.86 o
   4  16   4       15.51       15.94     15.31 o
   5  16   4       12.87       15.46     14.96 o
   6  16   4        4.64        5.52     14.42 o
   7  16   4        4.12        0.00     12.34 o
   8  16   4       14.79        1.01     11.99 o
   9  16   4        2.72       -4.73     16.17 o
  10  16   4        3.58      -10.82     16.37 o
  11  16   4        0.00      -14.28     19.68 o
   1  17   4        0.34       -0.59     29.27 o
   2  17   4       13.13       16.28     16.52 o
   3  17   4        2.92       -6.57     15.25 o
   4  17   4        3.70        2.64     15.16 o
   5  17   4       64.03       53.36     17.71 o
   6  17   4        1.37       -2.96     14.83 o
   7  17   4        3.32        6.52     14.59 o
   8  17   4        0.51       -3.29     15.42 o
   9  17   4        3.55        1.80     18.08 o
  -7 -14   5       10.25       10.33     17.89 o
  -6 -14   5       36.67       43.27     14.83 o
  -5 -14   5        4.08      -19.85     13.74 o
  -4 -14   5        3.57        9.28     15.07 o
  -3 -14   5       10.52        8.73     15.77 o
  -2 -14   5        1.97       -5.57     15.54 o
  -1 -14   5        0.03      -10.20     15.14 o
   0 -14   5        0.44        0.59     15.91 o
  -9 -13   5        0.83       -3.05     19.21 o
  -8 -13   5       19.06       34.95     21.65 o
  -7 -13   5       12.48        7.28     17.49 o
  -6 -13   5       46.16       50.52     14.34 o
  -5 -13   5        1.06       13.15     13.05 o
  -4 -13   5       10.17       21.84     13.77 o
  -3 -13   5       19.37       26.37     15.51 o
  -2 -13   5        0.01       -2.43     14.17 o
  -1 -13   5        0.05       -1.16     14.26 o
   0 -13   5        0.09       -9.07     14.62 o
   1 -13   5       58.13       79.82     18.75 o
   2 -13   5       57.40       53.37     18.08 o
   3 -13   5        1.58        0.49     15.28 o
 -11 -12   5       22.28       18.83     13.81 o
 -10 -12   5        4.24       11.39     13.24 o
  -9 -12   5        0.18        3.66     12.54 o
  -8 -12   5        1.08        0.14     13.00 o
  -7 -12   5        8.60       10.01     14.01 o
  -6 -12   5        1.14        1.56     10.61 o
  -5 -12   5       13.61       13.22     11.92 o
  -4 -12   5       75.25       57.32     14.42 o
  -3 -12   5       10.54        4.21     12.24 o
  -2 -12   5       23.69       38.64     15.23 o
  -1 -12   5       71.69       69.25     16.94 o
   0 -12   5        4.41       -3.30     13.89 o
   1 -12   5       45.06       31.53     15.80 o
   2 -12   5       48.98       53.64     16.70 o
   3 -12   5       10.73        9.45     14.91 o
   4 -12   5        0.17        4.46     14.89 o
   5 -12   5        1.77        5.68     14.83 o
 -12 -11   5        2.10       14.43     12.41 o
 -11 -11   5       30.25       22.09     12.72 o
 -10 -11   5       38.48       25.56     13.14 o
  -9 -11   5        6.90        6.01     12.26 o
  -8 -11   5        6.12        0.12     12.16 o
  -7 -11   5        0.32       -6.14     10.66 o
  -6 -11   5       39.97       43.62      9.45 o
  -5 -11   5       21.68       19.03     10.61 o
  -4 -11   5        6.98        7.13     10.28 o
  -3 -11   5        0.46       -3.15     11.08 o
  -2 -11   5        9.13       -2.63     11.30 o
  -1 -11   5       56.57       51.76     13.77 o
   0 -11   5        1.41       -2.34     12.60 o
   1 -11   5       88.45       98.13     17.79 o
   2 -11   5       69.56       68.29     16.90 o
   3 -11   5       52.05       64.48     16.68 o
   4 -11   5        5.55        1.20     14.08 o
   5 -11   5       25.29       36.20     15.59 o
   6 -11   5        6.01       11.38     14.69 o
   7 -11   5        0.61        4.61     15.69 o
 -13 -10   5        6.81        5.20      8.50 o
 -12 -10   5        0.36        3.69      8.65 o
 -11 -10   5        4.45        9.29      9.00 o
 -10 -10   5       50.39       36.55     10.08 o
  -9 -10   5       22.01       18.83      9.73 o
  -8 -10   5       26.76       29.54     10.07 o
  -7 -10   5       16.32       21.29      9.17 o
  -6 -10   5       93.32       92.17     12.19 o
  -5 -10   5        0.80       -0.42      7.94 o
  -4 -10   5       29.51       35.90      9.50 o
  -3 -10   5       13.53       -0.66      8.67 o
  -2 -10   5        3.42       13.43     10.40 o
  -1 -10   5       11.95       21.18     11.70 o
   0 -10   5       32.04       10.16     11.98 o
   1 -10   5      147.62      137.78     16.06 o
   2 -10   5       58.21       67.89     14.19 o
   3 -10   5       29.89       21.51     12.40 o
   4 -10   5       74.33       81.10     14.99 o
   5 -10   5       59.53       52.07     13.93 o
   6 -10   5        4.26        4.28     12.11 o
   7 -10   5        8.23        4.24     12.03 o
   8 -10   5        1.17        3.47     17.36 o
 -14  -9   5        6.44        1.47     16.26 o
 -13  -9   5        6.41       -0.15     11.34 o
 -12  -9   5       11.76       15.05      9.01 o
 -11  -9   5        0.06        2.26      7.55 o
 -10  -9   5        0.64       -1.34      7.91 o
  -9  -9   5        2.06       -7.88      7.89 o
  -8  -9   5      184.86      193.80     12.58 o
  -7  -9   5       39.19       45.30      8.61 o
  -6  -9   5       14.88       11.61      7.73 o
  -5  -9   5        4.76       -0.71      6.53 o
  -4  -9   5      144.06      138.02     10.17 o
  -3  -9   5       15.47       22.49      7.61 o
  -2  -9   5        0.49        3.95      6.58 o
  -1  -9   5       35.20       24.14      7.62 o
   0  -9   5      212.73      167.82     13.62 o
   1  -9   5       66.39       69.65     11.93 o
   2  -9   5        7.94        8.38      9.74 o
   3  -9   5        0.46       -4.25     10.44 o
   4  -9   5       34.60       40.85     12.66 o
   5  -9   5        0.88        1.77     11.05 o
   6  -9   5       51.52       62.40     13.68 o
   7  -9   5        6.30       15.15     11.52 o
   8  -9   5        2.28        9.07     16.77 o
   9  -9   5       16.54       12.58     17.93 o
 -14  -8   5        0.86       -4.59      9.98 o
 -13  -8   5        0.97       -3.07     10.09 o
 -12  -8   5        4.55       -5.07      9.94 o
 -11  -8   5       98.89       97.34     13.88 o
 -10  -8   5        4.02        1.27      6.72 o
  -9  -8   5      156.59      128.79     10.61 o
  -8  -8   5       18.80       19.62      7.74 o
  -7  -8   5        1.48       -3.27      6.25 o
  -6  -8   5       46.29       59.75      7.89 o
  -5  -8   5      355.48      395.64     10.33 o
  -4  -8   5       37.74       38.47      5.86 o
  -3  -8   5       73.43       84.11      7.38 o
  -2  -8   5        3.92        3.27      5.37 o
  -1  -8   5      103.92      107.49      7.82 o
   0  -8   5       11.91        2.86      4.94 o
   1  -8   5      287.56      289.36     11.38 o
   2  -8   5       21.42       11.38      5.35 o
   3  -8   5        1.09       -2.94      7.20 o
   4  -8   5       54.10       63.96     11.63 o
   5  -8   5       30.25       29.79     10.64 o
   6  -8   5        4.18       -5.21      9.64 o
   7  -8   5        2.88        4.53      9.83 o
   8  -8   5       24.84       23.88     12.86 o
   9  -8   5        0.92        7.64     14.59 o
  10  -8   5        4.83        6.24     19.80 o
  11  -8   5       22.22       -5.92     30.71 o
 -14  -7   5       33.21       28.81     12.64 o
 -13  -7   5        0.01        2.85      9.41 o
 -12  -7   5       35.32       30.69     10.65 o
 -11  -7   5       33.03       27.22      9.40 o
 -10  -7   5       14.75       18.14      9.42 o
  -9  -7   5        4.75       10.24      9.11 o
  -8  -7   5        7.17        8.02      5.71 o
  -7  -7   5       19.93       17.77      6.02 o
  -6  -7   5        0.50        1.30      5.71 o
  -5  -7   5        0.83       -0.52      4.53 o
  -4  -7   5       82.74       82.27      6.32 o
  -3  -7   5      759.12      894.41     14.68 o
  -2  -7   5       13.42       17.83      5.00 o
  -1  -7   5      299.01      278.26     10.04 o
   0  -7   5      188.46      214.14      9.01 o
   1  -7   5      207.20      209.68      9.57 o
   2  -7   5        1.97        1.03      4.45 o
   3  -7   5        0.00       -3.05      5.33 o
   4  -7   5        0.24       -4.92      5.43 o
   5  -7   5       10.79        1.93      7.63 o
   6  -7   5       70.99       70.59     10.33 o
   7  -7   5       83.62       74.14     10.48 o
   8  -7   5        1.79       13.80     10.48 o
   9  -7   5       19.61       27.48     12.20 o
  10  -7   5       11.19       17.41     13.56 o
  11  -7   5       11.63       19.29     14.39 o
 -15  -6   5        6.34        9.12     10.03 o
 -14  -6   5       38.03       27.56     11.16 o
 -13  -6   5        5.58        9.91      8.07 o
 -12  -6   5       30.96       23.07      8.56 o
 -11  -6   5        0.99        2.38      7.86 o
 -10  -6   5       25.92       17.82      8.45 o
  -9  -6   5       24.94       19.42      8.76 o
  -8  -6   5        1.72        1.68      6.45 o
  -7  -6   5      266.36      280.93      9.17 o
  -6  -6   5       82.77       76.77      6.55 o
  -5  -6   5        5.14       -0.52      4.70 o
  -4  -6   5       77.06       65.11      5.46 o
  -3  -6   5      400.11      413.64      9.76 o
  -2  -6   5     1208.96     1226.07     21.11 o
  -1  -6   5      557.15      616.10     10.88 o
   0  -6   5        0.32       -0.03      3.78 o
   1  -6   5       31.13       27.32      4.78 o
   2  -6   5      210.29      246.24      9.27 o
   3  -6   5       32.86       40.63      5.98 o
   4  -6   5        3.02       -3.28      4.87 o
   5  -6   5      189.86      162.42      9.02 o
   6  -6   5        2.35        4.68      6.13 o
   7  -6   5       88.51       98.95      9.25 o
   8  -6   5        5.39        7.08      8.91 o
   9  -6   5        0.06        3.86     10.46 o
  10  -6   5        7.17       -6.95     11.76 o
  11  -6   5        4.46        5.81     12.75 o
  12  -6   5       12.67       11.86     13.55 o
 -15  -5   5        7.43       18.85     12.49 o
 -14  -5   5        5.18        0.14      7.97 o
 -13  -5   5       20.42       12.60      7.26 o
 -12  -5   5      167.08      168.99     11.27 o
 -11  -5   5      313.41      321.08     14.12 o
 -10  -5   5      368.01      351.68     14.60 o
  -9  -5   5      412.67      435.08     15.76 o
  -8  -5   5      209.81      204.10      9.49 o
  -7  -5   5      392.62      436.88     12.58 o
  -6  -5   5       21.99       29.57      5.22 o
  -5  -5   5        4.34        6.19      4.02 o
  -4  -5   5       27.80       23.95      4.05 o
  -3  -5   5      424.45      483.28      9.81 o
  -2  -5   5      280.42      248.04      8.18 o
  -1  -5   5      246.82      231.90      7.26 o
   0  -5   5      688.93      743.72     12.30 o
   1  -5   5       35.04       30.11      4.51 o
   2  -5   5       25.60       34.02      4.81 o
   3  -5   5      243.56      274.20      8.42 o
   4  -5   5       41.44       43.67      5.56 o
   5  -5   5      105.98      118.77      7.28 o
   6  -5   5        3.56       -2.53      4.56 o
   7  -5   5       35.46       22.98      5.54 o
   8  -5   5        4.67        8.43      7.49 o
   9  -5   5        2.02       -6.67      7.25 o
  10  -5   5       77.21       64.67     11.21 o
  11  -5   5       44.65       53.25     13.91 o
  12  -5   5       38.98       56.90     14.59 o
  13  -5   5        6.03        4.55     12.95 o
 -15  -4   5        9.68        8.30     14.46 o
 -14  -4   5        3.52       13.56     10.45 o
 -13  -4   5        1.15        3.67      7.30 o
 -12  -4   5       46.43       52.57      7.75 o
 -11  -4   5      367.13      366.53     13.62 o
 -10  -4   5        1.56        3.89      6.53 o
  -9  -4   5       31.60       29.77      6.75 o
  -8  -4   5       15.88       13.31      5.05 o
  -7  -4   5      122.73      125.85      8.06 o
  -6  -4   5        2.30       -0.33      4.78 o
  -5  -4   5       19.21       11.30      3.80 o
  -4  -4   5     1429.63     1474.25     14.31 o
  -3  -4   5      599.74      660.07      9.92 o
  -2  -4   5       31.77       33.67      4.30 o
  -1  -4   5     1061.65     1038.52     12.26 o
   0  -4   5      564.42      636.25      9.81 o
   1  -4   5      164.95      171.91      6.35 o
   2  -4   5        9.14        9.72      3.63 o
   3  -4   5      597.12      667.87     10.31 o
   4  -4   5       87.29       62.26      5.61 o
   5  -4   5     1150.56     1200.70     14.41 o
   6  -4   5      277.35      273.27      9.56 o
   7  -4   5       47.18       42.14      5.24 o
   8  -4   5        4.49       -2.23      6.35 o
   9  -4   5        1.42        2.31      7.07 o
  10  -4   5      109.75      126.69     11.17 o
  11  -4   5       44.69       39.54     10.04 o
  12  -4   5        3.34       -6.50      8.72 o
  13  -4   5        3.85        6.87     10.46 o
  14  -4   5       12.30        6.48     12.74 o
 -13  -3   5       15.77       22.34     13.53 o
 -12  -3   5        0.30       -2.43      6.39 o
 -11  -3   5       43.33       35.05      6.95 o
 -10  -3   5        1.62       -0.93      6.05 o
  -9  -3   5        0.06        0.46      4.38 o
  -8  -3   5      479.51      449.23     12.49 o
  -7  -3   5      129.45      111.13      6.54 o
  -6  -3   5        2.51        0.69      4.32 o
  -5  -3   5       52.47       62.29      5.53 o
  -4  -3   5      379.52      500.21      8.09 o
  -3  -3   5     1974.66     2169.04     15.14 o
  -2  -3   5      544.02      574.74      8.56 o
  -1  -3   5     1864.71     1762.18     13.89 o
   0  -3   5      943.18     1020.32     11.41 o
   1  -3   5     1482.69     1614.28     13.13 o
   2  -3   5     1232.20     1371.40     12.55 o
   3  -3   5        1.11        0.06      3.53 o
   4  -3   5       17.13       20.99      4.27 o
   5  -3   5       28.05       30.64      4.60 o
   6  -3   5      202.95      195.51      7.44 o
   7  -3   5       15.13        4.47      4.97 o
   8  -3   5        0.94       -4.18      5.65 o
   9  -3   5        6.82        5.93      6.12 o
  10  -3   5      170.14      150.67     10.19 o
  11  -3   5        0.09       -8.37      7.74 o
  12  -3   5        1.94        7.54      8.35 o
  13  -3   5       17.71       17.29      9.19 o
  14  -3   5        0.10       -1.56      8.86 o
 -12  -2   5       91.48      104.62     18.10 o
 -11  -2   5       11.73        6.77      6.34 o
 -10  -2   5        0.76        6.09      5.01 o
  -9  -2   5       85.08       62.47      6.32 o
  -8  -2   5        1.49        1.67      3.66 o
  -7  -2   5      364.45      319.95      9.43 o
  -6  -2   5       42.02       48.01      4.95 o
  -5  -2   5       61.82       71.55      5.18 o
  -4  -2   5      169.07      268.56      7.40 o
  -3  -2   5     2657.83     2742.47     14.56 o
  -2  -2   5     4272.94     4205.66     19.70 o
  -1  -2   5       42.32       65.42      3.92 o
   0  -2   5      537.89      486.95      7.56 o
   1  -2   5      160.39      137.90      5.13 o
   2  -2   5      953.97     1017.33     10.56 o
   3  -2   5      233.44      230.89      7.29 o
   4  -2   5     1367.46     1505.43     16.36 o
   5  -2   5       52.33       48.95      4.69 o
   6  -2   5       44.05       38.51      4.54 o
   7  -2   5        6.44       11.83      4.59 o
   8  -2   5       34.67       35.08      6.07 o
   9  -2   5        6.64        7.97      5.60 o
  10  -2   5       16.54       18.05      6.78 o
  11  -2   5      167.38      155.38     11.73 o
  12  -2   5       16.13       16.67      8.97 o
  13  -2   5        2.94       -0.89      8.77 o
  14  -2   5        4.78        0.52      9.36 o
  15  -2   5        7.98       -0.12      9.99 o
 -12  -1   5      105.05       89.13     12.03 o
 -11  -1   5      351.53      298.16     13.49 o
 -10  -1   5      736.07      706.67     14.05 o
  -9  -1   5       63.28       56.17      5.88 o
  -8  -1   5      237.81      213.24      9.29 o
  -7  -1   5       10.39       11.94      4.54 o
  -6  -1   5       26.01       25.72      4.59 o
  -5  -1   5       45.50       54.00      4.50 o
  -4  -1   5     2378.68     2612.94     18.13 o
  -3  -1   5      154.85      173.69      5.98 o
  -2  -1   5      790.39      874.14      9.02 o
  -1  -1   5      619.93      628.66      7.20 o
   0  -1   5       12.60       10.35      2.90 o
   1  -1   5      281.01      261.32      5.84 o
   2  -1   5       67.11       97.09      4.45 o
   3  -1   5      238.09      212.16      5.99 o
   4  -1   5        0.00        5.74      3.17 o
   5  -1   5      214.68      236.35      7.15 o
   6  -1   5       18.45       20.58      3.61 o
   7  -1   5       12.55       14.25      4.48 o
   8  -1   5      136.01      137.89      7.16 o
   9  -1   5      119.32      124.86      6.93 o
  10  -1   5        4.66        7.16      5.65 o
  11  -1   5        0.06       -7.89      8.41 o
  12  -1   5        4.52        0.30      8.86 o
  13  -1   5        3.56        7.78     10.93 o
  14  -1   5        0.58       -8.48     10.73 o
  15  -1   5        3.88        0.96     11.33 o
 -15   0   5       24.85       22.48     16.52 o
 -14   0   5        0.51       -4.05     12.93 o
 -13   0   5       21.19       23.85     10.11 o
 -12   0   5       41.29       34.75      8.47 o
 -11   0   5       80.27       98.99      7.59 o
 -10   0   5        0.33       -9.35      4.87 o
  -9   0   5       19.92       19.54      5.10 o
  -8   0   5        2.21       -5.90      4.29 o
  -7   0   5       27.40       39.94      5.70 o
  -6   0   5      179.20      211.81      8.06 o
  -5   0   5       19.93       20.65      3.73 o
  -4   0   5     1977.94     1940.01     15.09 o
  -3   0   5      526.74      571.20      8.22 o
  -2   0   5      260.06      267.36      5.45 o
  -1   0   5     1266.92     1264.10     10.64 o
   0   0   5     3258.63     3577.44     15.62 o
   1   0   5      111.71       86.29      3.87 o
   2   0   5      876.55      885.13      9.03 o
   3   0   5      503.16      578.67      7.82 o
   4   0   5     3931.53     3774.46     19.34 o
   5   0   5      494.08      540.12      8.75 o
   6   0   5      118.18      123.02      5.06 o
   7   0   5      263.66      271.62      7.28 o
   8   0   5     1327.18     1332.05     15.55 o
   9   0   5       16.83       16.07      5.92 o
  10   0   5        3.84        8.30      5.94 o
  11   0   5       34.56       32.74      9.21 o
  12   0   5        0.34        1.41      8.41 o
  13   0   5       97.58       87.95     13.19 o
  14   0   5        0.14       -4.43     10.11 o
  15   0   5        0.03       -2.86     10.52 o
  16   0   5        8.86       15.60     12.16 o
 -15   1   5        4.62        4.58     17.08 o
 -14   1   5       10.55       12.99      9.02 o
 -13   1   5       18.11       17.17      7.68 o
 -12   1   5       20.26        9.47      6.40 o
 -11   1   5       83.41       76.80      7.88 o
 -10   1   5        2.04       -4.59      5.67 o
  -9   1   5       68.50       68.73      6.52 o
  -8   1   5        0.59       -1.50      3.92 o
  -7   1   5      261.28      266.40      8.74 o
  -6   1   5      279.45      307.65      9.09 o
  -5   1   5       47.06       59.54      4.47 o
  -4   1   5       59.04       85.36      4.95 o
  -3   1   5      525.21      494.56      7.76 o
  -2   1   5     1191.73     1033.94      8.24 o
  -1   1   5        9.84        3.88      2.64 o
   0   1   5     1462.19     1452.08     10.77 o
   1   1   5      344.85      379.66      6.25 o
   2   1   5      120.30      120.71      4.18 o
   3   1   5      486.73      401.98      6.33 o
   4   1   5     1004.15      915.43      9.66 o
   5   1   5      262.93      223.66      5.74 o
   6   1   5      653.42      596.82      8.62 o
   7   1   5      384.80      343.47      8.93 o
   8   1   5      524.14      527.54     12.44 o
   9   1   5       81.77       85.10      7.16 o
  10   1   5       88.17       96.36      7.62 o
  11   1   5      230.08      231.57     12.15 o
  12   1   5       28.87       31.43      9.08 o
  13   1   5        2.88        5.61      8.61 o
  14   1   5        0.11        4.02      9.82 o
  15   1   5        0.01        7.14     10.58 o
  16   1   5        1.76       -5.34     10.38 o
 -14   2   5        4.43       -4.02      9.24 o
 -13   2   5        3.29        1.13      9.72 o
 -12   2   5       28.81       28.27      8.51 o
 -11   2   5      334.34      333.75     13.47 o
 -10   2   5        0.21       -4.98      6.31 o
  -9   2   5       26.10       24.68      5.98 o
  -8   2   5        0.03       -1.00      4.69 o
  -7   2   5       70.40       87.06      5.58 o
  -6   2   5      213.33      213.60      8.06 o
  -5   2   5      914.61      859.66     12.25 o
  -4   2   5      571.18      581.56     10.15 o
  -3   2   5      666.38      761.27      9.30 o
  -2   2   5     2103.71     1987.80     11.01 o
  -1   2   5        1.70        2.42      2.65 o
   0   2   5      230.05      273.24      5.59 o
   1   2   5       36.84       67.61      3.52 o
   2   2   5      327.62      361.60      6.32 o
   3   2   5        5.38        8.18      2.73 o
   4   2   5     1041.14      992.03      9.72 o
   5   2   5     1277.04     1270.73     10.12 o
   6   2   5        7.45        5.54      3.15 o
   7   2   5       15.67       20.43      4.18 o
   8   2   5      223.79      241.55     10.20 o
   9   2   5        7.99        7.66      4.96 o
  10   2   5      959.92      999.30     15.59 o
  11   2   5      389.94      417.08     12.65 o
  12   2   5      271.79      261.08     14.11 o
  13   2   5       10.01        1.76      7.89 o
  14   2   5       10.13        2.69      8.52 o
  15   2   5       15.16       21.99     10.48 o
  16   2   5       30.92       42.88     13.30 o
 -14   3   5        8.97        5.41     10.99 o
 -13   3   5       29.47       32.37      9.97 o
 -12   3   5       30.82       22.84      8.41 o
 -11   3   5      167.86      169.56     11.73 o
 -10   3   5      259.10      280.43     13.86 o
  -9   3   5       17.48       19.57      7.30 o
  -8   3   5        1.52       -2.40      4.24 o
  -7   3   5      185.58      174.78      7.87 o
  -6   3   5        2.22       -0.08      4.30 o
  -5   3   5        4.79        2.49      4.26 o
  -4   3   5      304.72      306.61      7.44 o
  -3   3   5        4.97        3.68      3.06 o
  -2   3   5       15.80       12.82      2.97 o
  -1   3   5       10.01        2.95      2.83 o
   0   3   5      116.18      144.45      4.48 o
   1   3   5       63.60       60.74      3.52 o
   2   3   5      975.87      832.50      8.01 o
   3   3   5       12.26       23.21      2.99 o
   4   3   5      350.53      432.86      7.41 o
   5   3   5      317.61      265.83      5.95 o
   6   3   5      110.63      107.95      4.60 o
   7   3   5      521.80      539.54      9.62 o
   8   3   5       55.23       52.38      5.77 o
   9   3   5      149.67      156.90      7.94 o
  10   3   5      247.07      252.69      9.74 o
  11   3   5        0.56       -4.56      5.01 o
  12   3   5       14.33       13.51      9.04 o
  13   3   5       26.13        6.36      9.02 o
  14   3   5        3.33       -4.82      8.80 o
  15   3   5       68.23       68.55     11.52 o
  16   3   5       38.32       57.50     11.72 o
  17   3   5        0.00        9.14     12.20 o
 -14   4   5       34.76       43.41     13.80 o
 -13   4   5       22.35       19.64     10.55 o
 -12   4   5       74.11       76.76     12.23 o
 -11   4   5        0.02       11.85      8.31 o
 -10   4   5        7.78        6.76      7.89 o
  -9   4   5        0.64        1.00      7.38 o
  -8   4   5       24.34       27.76      5.72 o
  -7   4   5       11.00       17.04      5.31 o
  -6   4   5      163.47      164.72      8.28 o
  -5   4   5      627.79      647.48     13.03 o
  -4   4   5      933.54     1006.51     12.82 o
  -3   4   5      366.39      387.52      7.06 o
  -2   4   5      111.27       73.56      4.53 o
  -1   4   5       77.54       80.84      4.07 o
   0   4   5      102.36       87.79      4.23 o
   1   4   5      884.29      829.92      8.23 o
   2   4   5      414.10      264.82      5.79 o
   3   4   5       25.25       31.69      3.35 o
   4   4   5     1431.38     1344.33     11.89 o
   5   4   5      301.38      287.83      6.60 o
   6   4   5      170.90      200.25      6.10 o
   7   4   5      209.61      207.71      7.37 o
   8   4   5      147.68      128.45      7.41 o
   9   4   5       28.91       29.41      5.44 o
  10   4   5        1.32        0.80      4.81 o
  11   4   5       99.90       86.28      6.92 o
  12   4   5      572.35      590.37     17.45 o
  13   4   5       31.77       19.34      8.22 o
  14   4   5        0.86        6.40      8.14 o
  15   4   5        5.73        5.11      8.29 o
  16   4   5       70.79       58.22     11.41 o
  17   4   5        1.65       -0.08     11.54 o
 -13   5   5        0.12       -0.26     10.45 o
 -12   5   5        5.93        6.64     10.41 o
 -11   5   5       42.52       58.17     12.21 o
 -10   5   5        2.75       -2.01      8.36 o
  -9   5   5        3.32        2.76      7.98 o
  -8   5   5       18.04       11.95      7.39 o
  -7   5   5       75.71       71.14      7.36 o
  -6   5   5      198.18      191.19      9.58 o
  -5   5   5       69.16       78.94      5.47 o
  -4   5   5     3563.29     3807.64     22.96 o
  -3   5   5       70.75       70.55      4.24 o
  -2   5   5     1368.61     1376.10     12.50 o
  -1   5   5     1181.42     1223.06     11.08 o
   0   5   5     1240.53     1174.19     11.08 o
   1   5   5      153.42      139.46      4.96 o
   2   5   5        0.13        3.51      3.18 o
   3   5   5     1388.07     1457.04     11.77 o
   4   5   5     1100.55     1081.40      9.94 o
   5   5   5     2313.11     2228.69     16.76 o
   6   5   5      291.25      281.38      6.16 o
   7   5   5       16.31       29.44      3.84 o
   8   5   5      145.36      109.79      7.22 o
   9   5   5        2.89        5.80      4.91 o
  10   5   5       86.55      106.69      7.25 o
  11   5   5      293.45      298.44     10.66 o
  12   5   5      187.22      196.20     12.66 o
  13   5   5       42.59       41.37      9.01 o
  14   5   5        9.78       11.61      7.96 o
  15   5   5        1.66        6.80      9.33 o
  16   5   5       36.88       44.93     12.54 o
  17   5   5        6.55       -3.77     11.10 o
 -13   6   5       22.70       18.39     12.53 o
 -12   6   5       12.93        8.77     11.47 o
 -11   6   5        8.64        1.75     10.95 o
 -10   6   5       20.64       21.30     11.22 o
  -9   6   5       15.56        7.31      9.11 o
  -8   6   5        2.66        9.26      6.62 o
  -7   6   5        0.00        3.28      5.58 o
  -6   6   5       13.75       10.53      4.98 o
  -5   6   5      290.30      319.62      9.17 o
  -4   6   5      735.47      715.05     11.56 o
  -3   6   5      245.26      249.80      7.17 o
  -2   6   5      142.33      127.50      5.81 o
  -1   6   5     1518.35     1605.48     14.95 o
   0   6   5      506.05      513.82      8.67 o
   1   6   5      441.15      518.07      8.41 o
   2   6   5       24.03       29.05      3.83 o
   3   6   5     1599.14     1730.61     13.37 o
   4   6   5      274.70      331.50      7.13 o
   5   6   5      501.95      526.95      8.42 o
   6   6   5      425.75      432.21      7.68 o
   7   6   5        0.00       -0.15      3.59 o
   8   6   5      327.66      301.53      8.92 o
   9   6   5       56.41       79.87      7.09 o
  10   6   5        1.82        4.30      5.21 o
  11   6   5      202.89      193.41      9.36 o
  12   6   5        0.20       -2.56      7.77 o
  13   6   5      265.84      247.06     13.83 o
  14   6   5        3.54        3.12      8.04 o
  15   6   5        1.24        2.22      8.28 o
  16   6   5        1.28        7.46      9.57 o
  17   6   5        2.31        1.69     11.41 o
 -12   7   5       20.77       22.38      9.12 o
 -11   7   5       63.74       64.99      9.71 o
 -10   7   5       10.39       14.85      8.03 o
  -9   7   5       15.53        8.21      7.57 o
  -8   7   5        0.00       -6.21      7.04 o
  -7   7   5        5.30        5.39      6.01 o
  -6   7   5       30.79       26.91      6.47 o
  -5   7   5      249.59      244.86      9.59 o
  -4   7   5      151.33      129.43      6.68 o
  -3   7   5       71.71       80.97      5.90 o
  -2   7   5        0.04        3.51      3.92 o
  -1   7   5       15.36       11.11      3.61 o
   0   7   5      334.58      408.59      8.80 o
   1   7   5       10.39        5.56      3.71 o
   2   7   5     1932.96     1955.66     15.03 o
   3   7   5      317.73      367.76      8.44 o
   4   7   5      628.62      577.86      9.41 o
   5   7   5      184.98      163.76      6.44 o
   6   7   5       16.99       33.49      4.10 o
   7   7   5       55.19       62.02      5.20 o
   8   7   5      174.02      141.47      6.24 o
   9   7   5       64.32       89.44      6.35 o
  10   7   5      203.94      270.38     11.21 o
  11   7   5       49.21       56.87      7.58 o
  12   7   5        1.41        5.70      8.15 o
  13   7   5      218.52      242.63     14.51 o
  14   7   5        1.27        0.42      8.25 o
  15   7   5        9.03        6.35      9.52 o
  16   7   5        5.51        7.59     10.04 o
  17   7   5        0.38       -0.33     11.45 o
 -11   8   5        0.46        4.79      9.95 o
 -10   8   5        6.64        2.81      8.73 o
  -9   8   5        3.79       -2.94      8.20 o
  -8   8   5       12.03        9.82      8.45 o
  -7   8   5        0.06        2.12      6.89 o
  -6   8   5       28.82       39.98      7.56 o
  -5   8   5       31.80       25.05      6.49 o
  -4   8   5      126.37      132.38      6.83 o
  -3   8   5       48.07       51.88      5.54 o
  -2   8   5      353.30      324.11      9.26 o
  -1   8   5        0.20       -3.72      4.08 o
   0   8   5        0.00       -2.39      3.75 o
   1   8   5      108.43      122.79      5.94 o
   2   8   5     2386.24     2435.84     17.77 o
   3   8   5     2778.69     2668.44     18.99 o
   4   8   5       98.55      104.20      6.01 o
   5   8   5        0.82        4.95      3.96 o
   6   8   5       12.05       15.23      4.06 o
   7   8   5       89.86       84.58      5.25 o
   8   8   5       61.83       61.75      5.63 o
   9   8   5        7.89        4.31      4.90 o
  10   8   5        9.57        0.84      5.09 o
  11   8   5       50.72       37.00      7.75 o
  12   8   5      166.40      180.98     13.66 o
  13   8   5       86.46       77.39     10.98 o
  14   8   5        9.97        4.60      8.70 o
  15   8   5        0.12       -0.49      9.60 o
  16   8   5       11.64        4.16     10.24 o
  17   8   5        1.63       -5.39     11.67 o
 -11   9   5        6.40       -5.23     15.55 o
 -10   9   5        0.33      -14.73     11.42 o
  -9   9   5        0.10       -4.25     11.22 o
  -8   9   5       16.94        7.92      9.30 o
  -7   9   5       79.17       77.80     10.38 o
  -6   9   5       55.88       41.34      8.55 o
  -5   9   5      146.62      135.77     10.85 o
  -4   9   5        2.10       -3.86      4.80 o
  -3   9   5        5.15        0.90      4.96 o
  -2   9   5        3.33        5.56      4.43 o
  -1   9   5       71.85       68.89      6.19 o
   0   9   5       30.83       43.36      5.44 o
   1   9   5      120.94      105.56      6.38 o
   2   9   5      679.36      708.90     11.85 o
   3   9   5     1053.20     1126.99     14.81 o
   4   9   5      387.10      351.76      9.69 o
   5   9   5      338.08      323.46      9.68 o
   6   9   5       29.14       36.07      5.00 o
   7   9   5      108.82      103.31      6.17 o
   8   9   5        0.65       -1.39      5.15 o
   9   9   5        7.71       13.89      5.82 o
  10   9   5        4.20        2.61      5.55 o
  11   9   5      188.56      193.08      9.66 o
  12   9   5      308.66      260.21     16.25 o
  13   9   5      214.42      240.69     17.91 o
  14   9   5        1.87        9.24     10.52 o
  15   9   5        0.78       -6.09     10.08 o
  16   9   5        0.30        9.43     10.84 o
  17   9   5        1.26       -6.22     14.98 o
 -10  10   5        7.79        8.35     13.42 o
  -9  10   5       23.06       42.08     13.72 o
  -8  10   5        8.11        3.41     12.40 o
  -7  10   5        0.91        7.08     11.77 o
  -6  10   5       37.84       36.06     10.49 o
  -5  10   5       12.23       -5.16      8.30 o
  -4  10   5       42.40       48.22      7.91 o
  -3  10   5        3.23        7.63      6.67 o
  -2  10   5      107.13       91.66      7.70 o
  -1  10   5       54.30       64.03      6.48 o
   0  10   5        4.21        3.04      5.23 o
   1  10   5       98.33       94.50      6.68 o
   2  10   5      529.66      544.51     12.54 o
   3  10   5      184.60      177.64      8.35 o
   4  10   5       59.40       61.38      6.11 o
   5  10   5       70.25       52.61      5.84 o
   6  10   5       15.28       19.15      5.30 o
   7  10   5      539.84      476.55     11.32 o
   8  10   5      116.34      134.70      8.64 o
   9  10   5       82.75       85.08      8.32 o
  10  10   5       31.77       30.42      6.88 o
  11  10   5       45.86       54.70      8.36 o
  12  10   5       62.45       60.55      8.86 o
  13  10   5        5.06        5.46      6.88 o
  14  10   5       27.10       29.51     12.12 o
  15  10   5        0.00        1.58     10.83 o
  16  10   5       17.29       28.47     12.40 o
  -9  11   5       28.27        9.55     13.87 o
  -8  11   5        1.23        8.65     13.21 o
  -7  11   5        9.28       10.84     12.91 o
  -6  11   5        0.50        4.10     11.31 o
  -5  11   5        5.52        2.57      7.21 o
  -4  11   5       36.30       31.75      9.18 o
  -3  11   5       77.60       73.26     10.56 o
  -2  11   5       47.98       48.59      9.70 o
  -1  11   5      126.76      140.45      9.72 o
   0  11   5       37.76       35.89      6.53 o
   1  11   5        6.20        3.14      5.34 o
   2  11   5      135.02      149.37      8.95 o
   3  11   5       77.11       64.55      6.90 o
   4  11   5       18.76       13.89      5.72 o
   5  11   5      213.86      210.07      9.44 o
   6  11   5        5.55        4.44      5.35 o
   7  11   5      152.62      169.46      9.02 o
   8  11   5      153.89      146.25      7.72 o
   9  11   5       48.38       35.75      7.94 o
  10  11   5       21.56       27.69      7.74 o
  11  11   5        0.74       -1.26      7.83 o
  12  11   5       38.18       29.95      8.96 o
  13  11   5       12.94       13.54      8.23 o
  14  11   5        7.42        8.62      8.00 o
  15  11   5        0.24      -12.45      7.44 o
  16  11   5        9.98       -0.52     11.90 o
  -8  12   5        0.02      -10.11     18.34 o
  -7  12   5        8.46        6.51     20.52 o
  -6  12   5       43.01       41.58     15.60 o
  -5  12   5        0.13       -0.50      8.57 o
  -4  12   5       22.10       11.91      9.93 o
  -3  12   5        0.05       -6.74      9.17 o
  -2  12   5       13.69       -0.24      9.55 o
  -1  12   5      186.20      187.68     15.68 o
   0  12   5        1.90       -6.78      8.31 o
   1  12   5        1.26       -3.32      8.31 o
   2  12   5       22.85       15.37      8.44 o
   3  12   5      166.07      148.91     11.35 o
   4  12   5        2.76        4.11      6.05 o
   5  12   5        0.90        2.69      6.71 o
   6  12   5       56.87       40.43      8.20 o
   7  12   5       47.35       47.86      8.39 o
   8  12   5        0.72       -2.87      6.59 o
   9  12   5        0.07        1.40      7.51 o
  10  12   5      101.98      106.57     10.45 o
  11  12   5        1.32       -6.35      8.44 o
  12  12   5        8.82       -1.33      8.82 o
  13  12   5        0.86       -5.77      8.50 o
  14  12   5       16.94       15.66      9.37 o
  15  12   5        5.31       10.47      8.95 o
  -7  13   5        0.01      -15.73     29.74 o
  -6  13   5       16.22       29.25     17.53 o
  -5  13   5       58.70       64.48     12.77 o
  -4  13   5        0.08       -6.44     10.56 o
  -3  13   5       40.80       40.97     12.78 o
  -2  13   5       21.58       14.17     11.50 o
  -1  13   5       49.80       53.69     13.06 o
   0  13   5        2.74       12.71     11.46 o
   1  13   5        6.90        6.19     11.03 o
   2  13   5        9.36       20.06     10.64 o
   3  13   5       21.60       20.65     10.65 o
   4  13   5       52.47       30.21     11.10 o
   5  13   5      471.17      492.80     23.21 o
   6  13   5        6.80        0.19      8.54 o
   7  13   5        1.32        2.64      8.55 o
   8  13   5        0.83        1.43      8.22 o
   9  13   5        0.69       -8.79      9.13 o
  10  13   5       97.83       93.80     13.82 o
  11  13   5       35.75       39.22     13.17 o
  12  13   5        3.12       14.31     12.11 o
  13  13   5        1.80       15.94     12.45 o
  14  13   5        1.59       -1.30     11.87 o
  15  13   5        2.01        8.48     12.13 o
  -5  14   5        5.57       19.84     12.87 o
  -4  14   5       30.98       32.64     13.02 o
  -3  14   5       13.29       13.67     12.57 o
  -2  14   5       26.70       28.41     13.12 o
  -1  14   5        5.02        3.94     11.85 o
   0  14   5       17.33        4.84     13.07 o
   1  14   5        7.86       -0.37     12.99 o
   2  14   5       20.64        3.84     12.73 o
   3  14   5       12.63       -2.94     11.11 o
   4  14   5        1.35        6.19     11.52 o
   5  14   5        1.36        1.80     11.28 o
   6  14   5       36.62       44.01     12.69 o
   7  14   5       38.08       39.98     11.51 o
   8  14   5        2.43       -3.18      9.37 o
   9  14   5        1.77       12.47     10.46 o
  10  14   5        0.00       -3.27     10.99 o
  11  14   5       11.20       17.65     13.07 o
  12  14   5       35.54       39.54     14.42 o
  13  14   5        4.22       10.51     13.00 o
  14  14   5        0.08       -1.34     13.17 o
  -4  15   5       54.32       50.76     39.77 o
  -3  15   5        0.53        4.23     13.79 o
  -2  15   5        0.84        5.85     13.87 o
  -1  15   5        3.63       11.12     14.02 o
   0  15   5        5.66       12.37     14.43 o
   1  15   5        0.46      -20.91     13.09 o
   2  15   5       16.52       20.47     14.64 o
   3  15   5       14.63       16.67     14.35 o
   4  15   5       88.42       81.57     17.21 o
   5  15   5        4.19        4.75     12.30 o
   6  15   5       46.89       46.52     13.39 o
   7  15   5        8.27       -1.11     11.65 o
   8  15   5       15.33        5.64     12.43 o
   9  15   5        7.57        9.63     10.57 o
  10  15   5        0.24        2.22     14.22 o
  11  15   5       25.30       12.79     16.96 o
  12  15   5        3.70       -7.73     13.46 o
  13  15   5        4.97        2.90     14.11 o
  -2  16   5        4.40       19.59     20.59 o
  -1  16   5        0.27        8.54     15.08 o
   0  16   5        0.12       -4.27     14.26 o
   1  16   5        0.13       -1.25     14.55 o
   2  16   5        3.65       11.78     15.16 o
   3  16   5        2.83       -2.60     14.39 o
   4  16   5       61.80       67.03     17.79 o
   5  16   5       11.31       20.61     14.94 o
   6  16   5        3.97      -11.34     13.00 o
   7  16   5        0.15       12.76     12.84 o
   8  16   5        5.41       -5.90     11.83 o
   9  16   5       14.20       22.29     13.25 o
  10  16   5       13.97       20.33     21.32 o
  11  16   5        1.00       -3.93     19.78 o
   1  17   5        0.01       -4.11     17.90 o
   2  17   5        9.57       13.21     16.51 o
   3  17   5        9.40       12.50     16.37 o
   4  17   5        0.01        8.97     15.65 o
   5  17   5       28.66       30.82     16.57 o
   6  17   5        1.03        8.10     14.88 o
   7  17   5       29.05       16.91     15.49 o
   8  17   5        2.68        5.67     16.40 o
   9  17   5        6.03        4.16     12.79 o
  -8 -13   6        0.68      -11.60     20.07 o
  -7 -13   6       20.57        8.86     17.99 o
  -6 -13   6        5.44       -9.20     11.74 o
  -5 -13   6        0.87        7.24     12.85 o
  -4 -13   6        4.57       -1.70     14.11 o
  -3 -13   6        0.66       -1.26     14.42 o
  -2 -13   6        2.79       -3.50     14.72 o
  -1 -13   6       30.34       37.16     16.69 o
   0 -13   6        9.32        1.31     15.69 o
   1 -13   6        0.02      -22.17     14.59 o
   2 -13   6       19.50        7.02     15.61 o
 -10 -12   6        2.60        8.77     13.69 o
  -9 -12   6        0.08       -1.45     13.26 o
  -8 -12   6        0.28       -0.01     16.37 o
  -7 -12   6        3.93       -7.44     16.08 o
  -6 -12   6       10.06       10.91     11.45 o
  -5 -12   6       11.20        0.66     11.88 o
  -4 -12   6        0.25      -15.63     11.48 o
  -3 -12   6        0.19        4.13     11.98 o
  -2 -12   6        1.31       14.02     14.69 o
  -1 -12   6       17.13       24.91     15.07 o
   0 -12   6       72.67       75.32     17.88 o
   1 -12   6        1.11        3.30     14.78 o
   2 -12   6        1.56       -6.46     14.70 o
   3 -12   6       22.87       37.54     16.53 o
   4 -12   6       21.30       38.69     17.19 o
 -11 -11   6        4.29        6.53     12.81 o
 -10 -11   6        0.94        0.13     12.59 o
  -9 -11   6       19.83       36.20     13.87 o
  -8 -11   6        0.00        9.11     12.53 o
  -7 -11   6       36.15       40.26     13.21 o
  -6 -11   6        5.01        0.57     11.72 o
  -5 -11   6       46.26       49.88     12.78 o
  -4 -11   6       15.40       16.88     12.47 o
  -3 -11   6        9.72       13.20     12.04 o
  -2 -11   6       25.70       20.39     12.70 o
  -1 -11   6       28.76       46.00     15.33 o
   0 -11   6       98.54      118.14     18.79 o
   1 -11   6       29.01       14.53     14.87 o
   2 -11   6        3.74       14.05     14.54 o
   3 -11   6       11.24       22.92     15.13 o
   4 -11   6        6.10        5.89     14.72 o
   5 -11   6       22.94       28.05     15.55 o
   6 -11   6        0.00        5.66     14.60 o
 -12 -10   6        6.30        8.46     10.24 o
 -11 -10   6        0.21       10.16     11.56 o
 -10 -10   6       15.87       10.61     12.16 o
  -9 -10   6        1.50       -6.03     11.43 o
  -8 -10   6        2.37        1.33     11.54 o
  -7 -10   6       10.33       28.56     11.66 o
  -6 -10   6        6.01       -0.52      9.62 o
  -5 -10   6        0.04       -1.02      8.28 o
  -4 -10   6        2.46        1.90      9.83 o
  -3 -10   6       34.85       43.95     11.50 o
  -2 -10   6       57.28       57.28     13.47 o
  -1 -10   6        0.01        5.55     11.64 o
   0 -10   6       48.53       35.08     12.90 o
   1 -10   6       27.98       23.90     14.09 o
   2 -10   6       16.01       25.11     14.24 o
   3 -10   6       14.55        9.99     13.41 o
   4 -10   6      185.61      183.15     21.01 o
   5 -10   6       32.79       20.60     14.87 o
   6 -10   6       52.87       56.73     15.02 o
   7 -10   6        8.00       13.12     12.80 o
   8 -10   6       42.34       35.93     25.38 o
 -13  -9   6       10.00        5.28      8.04 o
 -12  -9   6        0.66       -1.34      8.02 o
 -11  -9   6       10.28        9.06      8.62 o
 -10  -9   6       14.80       11.76      8.80 o
  -9  -9   6       17.48       15.48      9.22 o
  -8  -9   6       34.13       44.79     10.28 o
  -7  -9   6        9.76       10.03      7.86 o
  -6  -9   6       15.54       10.82      8.85 o
  -5  -9   6        1.90       -2.50      7.29 o
  -4  -9   6        9.77        3.61      8.18 o
  -3  -9   6      152.21      152.26     12.73 o
  -2  -9   6        9.03       10.55      9.58 o
  -1  -9   6      376.19      422.81     20.13 o
   0  -9   6        0.00       -4.63      9.47 o
   1  -9   6       17.08       21.12     10.87 o
   2  -9   6       44.07       48.48     12.86 o
   3  -9   6       12.47       30.42     12.17 o
   4  -9   6       77.44       67.25     13.98 o
   5  -9   6       27.27       26.69     12.30 o
   6  -9   6        0.98       -4.34     11.61 o
   7  -9   6       40.49       39.34     13.30 o
   8  -9   6        0.18       -2.23     11.45 o
   9  -9   6       35.47       30.23     19.06 o
 -13  -8   6        3.17        8.40     11.05 o
 -12  -8   6        0.17        6.63     10.89 o
 -11  -8   6       11.28       20.14      7.53 o
 -10  -8   6        0.59       -1.74      7.45 o
  -9  -8   6       16.64       10.01      8.20 o
  -8  -8   6      362.41      371.95     16.06 o
  -7  -8   6      260.46      265.10     12.96 o
  -6  -8   6       30.78       38.96      8.32 o
  -5  -8   6       15.67       17.93      6.05 o
  -4  -8   6      174.74      204.84     10.77 o
  -3  -8   6       67.85       67.62      7.58 o
  -2  -8   6        0.75       -1.37      5.73 o
  -1  -8   6      106.15       99.79      8.04 o
   0  -8   6       53.87       54.40      8.48 o
   1  -8   6      171.33      169.89     12.83 o
   2  -8   6      123.06      141.56     13.10 o
   3  -8   6       10.65       16.91     10.14 o
   4  -8   6       53.17       52.34     11.80 o
   5  -8   6      146.32      154.45     16.53 o
   6  -8   6        5.60        0.47     10.94 o
   7  -8   6      112.69      122.70     15.34 o
   8  -8   6        2.42       10.08     10.50 o
   9  -8   6        0.01        9.43     16.54 o
  10  -8   6       22.75        7.49     20.64 o
 -14  -7   6        2.63       10.29     12.62 o
 -13  -7   6        0.08        1.82     10.28 o
 -12  -7   6       11.15        6.15     10.12 o
 -11  -7   6        0.54        1.34      9.94 o
 -10  -7   6       35.37       18.58     10.79 o
  -9  -7   6       13.73       14.41      7.18 o
  -8  -7   6      315.08      311.79     13.11 o
  -7  -7   6      404.64      377.10     12.75 o
  -6  -7   6       32.00       35.74      7.11 o
  -5  -7   6       37.00       38.56      6.89 o
  -4  -7   6      446.75      421.76     10.85 o
  -3  -7   6        0.43       -1.98      4.95 o
  -2  -7   6        6.06        6.48      5.28 o
  -1  -7   6      509.73      547.64     12.96 o
   0  -7   6       58.87       54.31      6.39 o
   1  -7   6       38.92       32.45      6.55 o
   2  -7   6      144.47      166.81      9.46 o
   3  -7   6       77.08       78.64      7.59 o
   4  -7   6        2.23       -0.42      7.07 o
   5  -7   6       33.53       34.73      9.62 o
   6  -7   6        0.53        4.88      8.79 o
   7  -7   6      235.26      227.48     14.77 o
   8  -7   6       37.20       46.45      9.63 o
   9  -7   6       22.98       16.62     14.41 o
  10  -7   6       11.89       -2.85     16.47 o
  11  -7   6        2.03        9.87     20.96 o
 -14  -6   6       36.88       39.63     12.87 o
 -13  -6   6        6.67       11.28     10.00 o
 -12  -6   6       33.81       21.05     10.20 o
 -11  -6   6        6.98        7.51      8.72 o
 -10  -6   6        0.08        6.70      8.66 o
  -9  -6   6      164.25      152.27     13.16 o
  -8  -6   6      524.90      515.32     12.35 o
  -7  -6   6       17.35       14.85      5.90 o
  -6  -6   6      100.62      103.66      8.00 o
  -5  -6   6        0.42       -0.09      5.31 o
  -4  -6   6      110.00      105.59      6.56 o
  -3  -6   6      617.56      673.50     13.14 o
  -2  -6   6      183.73      177.66      8.89 o
  -1  -6   6       27.18       34.63      5.42 o
   0  -6   6        0.13        3.89      4.59 o
   1  -6   6       17.22       10.25      5.18 o
   2  -6   6       41.32       44.38      5.78 o
   3  -6   6      132.53      112.90      7.76 o
   4  -6   6        1.06       -0.42      5.35 o
   5  -6   6      151.04      146.28      9.82 o
   6  -6   6        3.02        2.33      7.72 o
   7  -6   6       49.22       40.87      9.31 o
   8  -6   6       11.23       12.55      8.17 o
   9  -6   6        0.55        2.91     11.02 o
  10  -6   6        0.05      -15.23     12.14 o
  11  -6   6       23.06       12.75     14.04 o
  12  -6   6       29.88       22.96     14.77 o
 -14  -5   6        0.24        2.68     10.03 o
 -13  -5   6       25.85       19.12      8.31 o
 -12  -5   6       18.81       16.43      8.54 o
 -11  -5   6      108.42      115.08     11.22 o
 -10  -5   6       47.81       31.70      8.89 o
  -9  -5   6       26.55       29.51      8.81 o
  -8  -5   6        1.06       -2.35      6.24 o
  -7  -5   6        0.33        0.44      4.95 o
  -6  -5   6        1.30        5.06      4.75 o
  -5  -5   6      111.13      108.69      7.01 o
  -4  -5   6      213.30      233.79      7.82 o
  -3  -5   6        0.78       -0.70      4.42 o
  -2  -5   6       69.91       42.25      5.25 o
  -1  -5   6      381.81      339.06     10.00 o
   0  -5   6       14.81       18.06      4.61 o
   1  -5   6        9.75       17.06      4.72 o
   2  -5   6       88.24       99.31      6.32 o
   3  -5   6       13.66       13.77      4.88 o
   4  -5   6       13.69        9.83      5.11 o
   5  -5   6      125.94      134.90      7.96 o
   6  -5   6       40.51       28.35      6.27 o
   7  -5   6        0.95       -6.68      6.54 o
   8  -5   6       40.60       48.35      9.10 o
   9  -5   6        0.09      -10.03      8.85 o
  10  -5   6       41.38       41.10     13.46 o
  11  -5   6       15.53       16.86     13.08 o
  12  -5   6       47.40       49.90     15.23 o
  13  -5   6       29.72       28.03     15.00 o
 -15  -4   6        0.82       -9.06     16.54 o
 -14  -4   6        0.03       -1.52      8.01 o
 -13  -4   6        0.61       -4.26      8.01 o
 -12  -4   6      112.93      100.09     10.04 o
 -11  -4   6       14.32       13.06      7.76 o
 -10  -4   6        7.61       11.74      7.67 o
  -9  -4   6       42.99       38.29      8.52 o
  -8  -4   6      157.26      158.18      9.95 o
  -7  -4   6        0.43       -3.49      5.50 o
  -6  -4   6       28.75       26.86      6.11 o
  -5  -4   6       91.69       91.30      5.73 o
  -4  -4   6        5.49        3.06      4.08 o
  -3  -4   6      155.14      161.68      6.84 o
  -2  -4   6        2.94        3.22      3.98 o
  -1  -4   6       42.58       53.28      5.09 o
   0  -4   6      208.37      185.38      7.25 o
   1  -4   6      345.20      355.76      8.55 o
   2  -4   6       92.68      124.76      6.37 o
   3  -4   6      329.89      371.46      9.73 o
   4  -4   6      416.02      457.32     10.73 o
   5  -4   6       92.34       98.90      6.87 o
   6  -4   6      309.00      339.73     10.28 o
   7  -4   6       32.17       18.35      5.41 o
   8  -4   6        0.03        0.15      7.06 o
   9  -4   6       67.35       65.95      9.37 o
  10  -4   6       42.99       47.83      9.91 o
  11  -4   6       40.22       25.56     10.17 o
  12  -4   6       20.97       23.24     13.42 o
  13  -4   6        9.40        3.79     12.43 o
 -15  -3   6        0.01       -4.20     11.31 o
 -14  -3   6        8.41       15.71      9.49 o
 -13  -3   6        0.83        5.92      7.63 o
 -12  -3   6       21.24       14.47      7.00 o
 -11  -3   6        1.16       -4.84      6.76 o
 -10  -3   6        5.25        7.52      7.11 o
  -9  -3   6        8.50       10.93      7.28 o
  -8  -3   6       59.31       70.52      6.38 o
  -7  -3   6        4.14        8.27      5.06 o
  -6  -3   6       29.69       39.88      5.88 o
  -5  -3   6       49.91       56.84      6.42 o
  -4  -3   6       61.91       56.19      4.95 o
  -3  -3   6        6.71        7.06      3.46 o
  -2  -3   6      335.83      432.87      8.84 o
  -1  -3   6      594.62      610.16     10.37 o
   0  -3   6     3267.76     3393.54     22.17 o
   1  -3   6      169.95      193.08      6.87 o
   2  -3   6      133.60      100.67      5.44 o
   3  -3   6      296.58      297.40      7.95 o
   4  -3   6      292.97      288.53      8.77 o
   5  -3   6       55.34       44.34      5.33 o
   6  -3   6      206.61      195.27      7.94 o
   7  -3   6       95.92       80.72      6.10 o
   8  -3   6       20.11       24.10      6.41 o
   9  -3   6        7.74       17.59      7.38 o
  10  -3   6      162.05      137.26     10.61 o
  11  -3   6        6.64        5.30      8.90 o
  12  -3   6        8.95       15.42      9.40 o
  13  -3   6       10.30       15.07     10.53 o
  14  -3   6        0.12        4.52     12.03 o
 -15  -2   6        4.81        0.58     10.78 o
 -14  -2   6        1.17        6.69     10.88 o
 -13  -2   6        7.78        8.57      7.39 o
 -12  -2   6        0.20       -2.86      7.04 o
 -11  -2   6      135.88      140.80      9.73 o
 -10  -2   6        5.47        6.43      6.62 o
  -9  -2   6       57.68       70.10      8.26 o
  -8  -2   6      327.65      330.19     10.53 o
  -7  -2   6       83.32      107.46      6.75 o
  -6  -2   6      131.53      134.76      7.47 o
  -5  -2   6      210.72      221.08      9.05 o
  -4  -2   6      297.53      303.27      7.17 o
  -3  -2   6      284.30      294.41      6.59 o
  -2  -2   6      639.93      593.69      8.90 o
  -1  -2   6     3151.32     3293.48     19.55 o
   0  -2   6     4578.33     4615.69     23.66 o
   1  -2   6       79.21       61.07      4.43 o
   2  -2   6     2318.46     2775.47     17.72 o
   3  -2   6      770.85      770.74     10.94 o
   4  -2   6      105.92      120.88      6.52 o
   5  -2   6       85.59       77.40      5.47 o
   6  -2   6      221.24      247.22      8.98 o
   7  -2   6       38.83       41.58      4.96 o
   8  -2   6       32.54       39.26      6.28 o
   9  -2   6       74.95       71.76      7.74 o
  10  -2   6       81.37       86.86      8.39 o
  11  -2   6      178.60      192.97     12.84 o
  12  -2   6      161.81      156.47     12.35 o
  13  -2   6       39.73       56.09     10.17 o
  14  -2   6       22.06       49.29     10.27 o
  15  -2   6        8.95       15.85     10.53 o
 -15  -1   6        0.01        2.23     15.61 o
 -14  -1   6        0.00       -3.49     10.72 o
 -13  -1   6        2.86       -1.23      7.04 o
 -12  -1   6        0.43        3.07      7.06 o
 -11  -1   6       69.60       75.13      8.11 o
 -10  -1   6      264.42      299.96     12.22 o
  -9  -1   6        9.86        5.67      4.76 o
  -8  -1   6       23.17       11.46      5.61 o
  -7  -1   6        0.02        2.00      4.17 o
  -6  -1   6      186.26      154.73      7.35 o
  -5  -1   6       61.61       93.41      6.45 o
  -4  -1   6       13.71        9.55      3.88 o
  -3  -1   6        5.09        8.25      3.11 o
  -2  -1   6     1269.78     1215.12     13.01 o
  -1  -1   6     2473.85     2534.60     16.09 o
   0  -1   6      945.18     1016.97      9.99 o
   1  -1   6      118.57      126.15      5.08 o
   2  -1   6      223.64      214.63      6.34 o
   3  -1   6       88.63      123.49      5.49 o
   4  -1   6      335.78      266.44      7.52 o
   5  -1   6      531.11      594.69     10.26 o
   6  -1   6     1187.19     1149.79     13.68 o
   7  -1   6       31.51       36.83      4.75 o
   8  -1   6       18.59       24.77      5.47 o
   9  -1   6        0.12        4.69      6.07 o
  10  -1   6      320.65      297.03     12.37 o
  11  -1   6        7.03        9.72      7.89 o
  12  -1   6        0.97       -3.99      8.57 o
  13  -1   6        9.21        5.36      9.13 o
  14  -1   6       35.23       43.58     10.81 o
  15  -1   6        3.90        2.37     10.01 o
 -14   0   6        0.34       -3.36     10.98 o
 -13   0   6       26.39       32.23      8.25 o
 -12   0   6       24.00       20.19      7.78 o
 -11   0   6       78.44       61.24      8.03 o
 -10   0   6       50.33       58.84      7.83 o
  -9   0   6       29.94       23.77      5.78 o
  -8   0   6        6.71        5.31      5.03 o
  -7   0   6        0.54       -3.68      3.91 o
  -6   0   6      304.88      293.65      9.12 o
  -5   0   6      259.55      289.01      9.25 o
  -4   0   6     1238.38     1235.35     12.38 o
  -3   0   6      740.38      793.55      8.68 o
  -2   0   6     5247.11     5510.62     27.82 o
  -1   0   6       90.65      105.24      4.87 o
   0   0   6    10556.06    11040.58     35.87 o
   1   0   6        1.28        2.91      3.12 o
   2   0   6     2551.89     2524.32     14.91 o
   3   0   6     1268.49     1370.46     12.33 o
   4   0   6      461.03      520.84      8.26 o
   5   0   6     1037.43     1272.18     12.71 o
   6   0   6       67.35       76.09      5.00 o
   7   0   6       53.63       61.33      5.35 o
   8   0   6      152.78      150.67      7.12 o
   9   0   6        0.73        2.50      4.87 o
  10   0   6      258.12      268.35     10.03 o
  11   0   6        5.11       12.19      6.18 o
  12   0   6        5.89        9.93      7.27 o
  13   0   6       55.89       58.52      9.59 o
  14   0   6        0.98       -4.09     10.85 o
  15   0   6        0.26        6.89     11.62 o
  16   0   6        2.73        0.53     11.95 o
 -14   1   6        0.08        1.02      7.94 o
 -13   1   6       14.06       10.80      8.21 o
 -12   1   6       30.29       25.20      7.45 o
 -11   1   6       21.52       16.82      7.07 o
 -10   1   6      130.04      104.43      9.18 o
  -9   1   6      121.11      119.59      9.29 o
  -8   1   6      167.55      153.77      7.84 o
  -7   1   6       10.62       19.93      4.53 o
  -6   1   6      129.81      110.67      6.49 o
  -5   1   6       21.83       17.39      4.63 o
  -4   1   6       67.18       41.46      5.07 o
  -3   1   6      745.91      743.44      8.22 o
  -2   1   6      161.61      151.73      4.99 o
  -1   1   6     1950.17     1966.51     13.34 o
   0   1   6     2469.89     2410.91     17.42 o
   1   1   6      695.77      629.03      7.77 o
   2   1   6      143.49      123.29      4.74 o
   3   1   6        3.57       -0.76      2.96 o
   4   1   6       76.00       70.77      4.12 o
   5   1   6      120.85      106.94      4.96 o
   6   1   6     1079.21     1008.95     10.56 o
   7   1   6      325.11      363.73      9.03 o
   8   1   6      721.40      767.31     11.28 o
   9   1   6      420.47      433.29     10.04 o
  10   1   6       46.81       43.08      7.13 o
  11   1   6      209.29      213.87     12.80 o
  12   1   6       55.51       49.82     10.38 o
  13   1   6        9.30       14.39     10.64 o
  14   1   6        4.04       -3.12     10.34 o
  15   1   6        3.96        8.48     11.35 o
  16   1   6        7.95       12.10     12.02 o
 -14   2   6        4.20       -1.93      9.98 o
 -13   2   6        3.24       -5.53      8.62 o
 -12   2   6       14.97       14.62      7.73 o
 -11   2   6      187.34      182.46     11.59 o
 -10   2   6      568.23      531.25     15.90 o
  -9   2   6      321.24      290.86     13.04 o
  -8   2   6       78.49       96.99      7.20 o
  -7   2   6        3.12       -0.78      4.31 o
  -6   2   6      644.11      727.96     12.64 o
  -5   2   6      270.01      256.90      9.29 o
  -4   2   6       24.85       28.16      4.06 o
  -3   2   6       28.47       22.68      3.45 o
  -2   2   6      903.60     1135.03      9.71 o
  -1   2   6       51.96       76.14      4.57 o
   0   2   6     2706.60     2560.65     16.24 o
   1   2   6       16.92       32.32      3.50 o
   2   2   6      972.77     1069.56      9.49 o
   3   2   6       93.21       60.53      3.93 o
   4   2   6      226.95      229.12      6.09 o
   5   2   6      418.09      351.60      7.18 o
   6   2   6     1064.81     1222.14     11.35 o
   7   2   6      897.65      881.22     11.23 o
   8   2   6       60.80       45.26      4.38 o
   9   2   6        7.10        3.57      5.49 o
  10   2   6      168.84      160.51      9.97 o
  11   2   6      115.99      114.78      9.91 o
  12   2   6      387.01      410.23     20.05 o
  13   2   6        1.63       -7.63      9.41 o
  14   2   6        3.42       14.64     12.25 o
  15   2   6        2.73        6.48     12.67 o
  16   2   6        0.71        7.33     12.64 o
 -14   3   6        4.24       14.77     11.26 o
 -13   3   6        2.60        4.98     10.75 o
 -12   3   6       29.11       53.36     10.64 o
 -11   3   6       28.42       31.54      9.83 o
 -10   3   6       12.35        7.26      7.82 o
  -9   3   6       27.91       18.37      7.77 o
  -8   3   6       49.21       54.06      6.05 o
  -7   3   6       31.67       29.73      5.50 o
  -6   3   6      116.83      130.33      7.57 o
  -5   3   6       82.66       73.81      6.47 o
  -4   3   6        1.89       -1.69      3.89 o
  -3   3   6       23.17       30.77      3.78 o
  -2   3   6      749.26      860.92      9.36 o
  -1   3   6       55.34       72.52      4.39 o
   0   3   6     1183.91      954.43     10.06 o
   1   3   6        0.05       20.32      3.20 o
   2   3   6       56.82       67.31      4.06 o
   3   3   6     4580.11     4383.58     18.42 o
   4   3   6     2791.00     2993.70     16.06 o
   5   3   6      917.12      877.53      9.99 o
   6   3   6      359.29      374.66      7.19 o
   7   3   6        1.11       -1.76      3.64 o
   8   3   6      209.80      223.13      7.26 o
   9   3   6       92.05       95.90      7.61 o
  10   3   6       17.27        4.18      5.59 o
  11   3   6      151.48      144.98      9.53 o
  12   3   6        3.44        0.84      8.23 o
  13   3   6        0.84       -0.32      8.42 o
  14   3   6        1.60       -7.62      9.49 o
  15   3   6       48.29       48.38     11.91 o
  16   3   6        1.05       -0.94     10.74 o
 -13   4   6       14.73       17.68     10.75 o
 -12   4   6        1.96        1.25      9.69 o
 -11   4   6       90.55       88.51     11.33 o
 -10   4   6        9.23       10.07      8.38 o
  -9   4   6        7.01        6.60      7.82 o
  -8   4   6       12.15       17.76      7.93 o
  -7   4   6      174.67      178.16      9.15 o
  -6   4   6      227.27      224.94      9.87 o
  -5   4   6       11.17       18.65      5.55 o
  -4   4   6      387.18      423.75      8.12 o
  -3   4   6       18.67       20.80      3.46 o
  -2   4   6      551.00      592.51      9.01 o
  -1   4   6       29.59       18.97      3.51 o
   0   4   6        8.12       10.23      2.75 o
   1   4   6        4.65        2.29      3.10 o
   2   4   6      252.75      222.19      5.99 o
   3   4   6       88.27      143.33      5.31 o
   4   4   6     1108.66     1199.05     10.85 o
   5   4   6      632.58      604.66      8.62 o
   6   4   6       77.58       77.41      4.47 o
   7   4   6       78.40       94.42      5.36 o
   8   4   6      201.64      232.75      6.73 o
   9   4   6       35.03       25.08      5.95 o
  10   4   6        9.86       -3.54      5.24 o
  11   4   6       12.21        8.92      6.25 o
  12   4   6      421.62      446.16     17.30 o
  13   4   6      159.79      141.70     12.34 o
  14   4   6       36.42       47.32     10.12 o
  15   4   6       17.39       22.52     10.90 o
  16   4   6        1.95        6.38     10.72 o
  17   4   6        2.77       -5.40     12.19 o
 -13   5   6        0.07       13.99     11.20 o
 -12   5   6        0.22        6.11     10.47 o
 -11   5   6      128.26      119.87     14.46 o
 -10   5   6      194.81      205.88     16.50 o
  -9   5   6       20.01       24.04      9.29 o
  -8   5   6       50.06       26.55      9.14 o
  -7   5   6       63.53       73.87      8.18 o
  -6   5   6       77.77       89.09      7.80 o
  -5   5   6      354.95      377.07      9.67 o
  -4   5   6       30.16       25.11      4.36 o
  -3   5   6       81.90       85.95      4.82 o
  -2   5   6       10.82       11.63      3.42 o
  -1   5   6      317.91      288.76      7.90 o
   0   5   6     1544.86     1606.17     13.76 o
   1   5   6       25.73       12.38      3.49 o
   2   5   6       23.60       14.26      3.58 o
   3   5   6      686.40      530.17      8.43 o
   4   5   6       87.39       81.08      4.65 o
   5   5   6     1779.27     2065.31     15.19 o
   6   5   6      601.81      578.75      8.67 o
   7   5   6      420.61      444.44      9.05 o
   8   5   6        1.45        0.30      3.66 o
   9   5   6       36.97       30.57      6.16 o
  10   5   6        1.56       -8.59      5.12 o
  11   5   6       69.34       86.26      8.28 o
  12   5   6      107.49       85.40     10.62 o
  13   5   6      116.23      121.35     11.96 o
  14   5   6        1.61       -3.32      8.40 o
  15   5   6       19.58       25.46     10.78 o
  16   5   6       65.63       74.84     12.87 o
  17   5   6        0.02       -8.04     14.82 o
 -12   6   6       38.87       40.31     13.21 o
 -11   6   6       57.26       48.64     12.87 o
 -10   6   6       19.06       16.05     11.35 o
  -9   6   6        4.76       13.93     10.64 o
  -8   6   6       39.80       53.74      7.04 o
  -7   6   6        0.61       -4.80      5.75 o
  -6   6   6       14.63       10.98      5.65 o
  -5   6   6       69.56       71.96      6.62 o
  -4   6   6      298.43      298.82      9.37 o
  -3   6   6       87.98       85.95      5.36 o
  -2   6   6      189.78      207.34      7.16 o
  -1   6   6      700.59      699.15     11.79 o
   0   6   6      120.76      139.17      5.73 o
   1   6   6       41.95       34.42      3.93 o
   2   6   6      723.54      724.82     10.21 o
   3   6   6        8.50       10.22      3.14 o
   4   6   6       64.27       62.30      5.06 o
   5   6   6      729.72      733.21     10.94 o
   6   6   6       66.93       85.47      5.25 o
   7   6   6      105.88       92.52      5.21 o
   8   6   6       27.72       45.45      4.82 o
   9   6   6       37.37       45.83      5.29 o
  10   6   6        2.01       -3.29      5.81 o
  11   6   6        4.23        6.43      6.82 o
  12   6   6      317.70      342.97     18.12 o
  13   6   6       45.77       47.52     10.90 o
  14   6   6       31.95       23.22     10.56 o
  15   6   6       44.05       23.89     10.96 o
  16   6   6       14.26       19.61     11.06 o
  17   6   6        0.41       -8.72     11.99 o
 -12   7   6       42.34       41.51      9.78 o
 -11   7   6        9.36        7.81      8.26 o
 -10   7   6        8.03       12.61      8.09 o
  -9   7   6        1.09       10.11      7.80 o
  -8   7   6        1.01        4.00      7.37 o
  -7   7   6       52.10       54.24      7.44 o
  -6   7   6      316.46      276.65     11.39 o
  -5   7   6       81.72      101.03      8.15 o
  -4   7   6       51.92       63.82      6.33 o
  -3   7   6       19.06       17.28      4.49 o
  -2   7   6       11.78        9.42      4.29 o
  -1   7   6        9.89       13.28      3.98 o
   0   7   6      293.08      330.74      8.15 o
   1   7   6      826.01      938.84     11.80 o
   2   7   6      967.67     1076.80     12.14 o
   3   7   6     1593.68     1551.98     16.26 o
   4   7   6      188.95      175.75      6.40 o
   5   7   6       20.31       22.80      4.14 o
   6   7   6      121.35      127.63      6.43 o
   7   7   6        0.39       -4.45      3.73 o
   8   7   6      113.01      105.88      6.24 o
   9   7   6      265.25      238.02      8.90 o
  10   7   6       63.33       63.39      6.53 o
  11   7   6      442.99      471.61     15.09 o
  12   7   6      407.07      420.87     18.00 o
  13   7   6        0.38        1.21      8.76 o
  14   7   6       26.34       34.70     11.27 o
  15   7   6        0.69       -5.06      9.98 o
  16   7   6        4.87        8.62     10.84 o
  17   7   6        9.27       22.87     13.15 o
 -11   8   6       16.58       10.95     10.40 o
 -10   8   6       26.26       19.05      9.60 o
  -9   8   6        5.53       11.17      8.76 o
  -8   8   6      118.25      113.77     11.51 o
  -7   8   6       66.97       64.96      9.43 o
  -6   8   6        2.81        6.90      7.12 o
  -5   8   6      492.63      497.47     14.43 o
  -4   8   6      124.80      136.28      6.85 o
  -3   8   6      207.05      202.17      8.68 o
  -2   8   6        0.01        0.45      4.33 o
  -1   8   6       12.83        9.54      4.13 o
   0   8   6      348.33      381.43      9.22 o
   1   8   6       70.52       59.93      5.47 o
   2   8   6     1097.40     1077.19     12.77 o
   3   8   6      235.68      263.40      8.46 o
   4   8   6      229.63      227.07      7.60 o
   5   8   6       32.58       20.71      4.47 o
   6   8   6      313.58      259.75      8.24 o
   7   8   6        3.94        0.79      4.19 o
   8   8   6       64.50       73.07      6.25 o
   9   8   6       33.54       48.30      6.54 o
  10   8   6        0.41       -3.23      5.02 o
  11   8   6      205.29      206.63      9.01 o
  12   8   6      352.23      382.64     17.96 o
  13   8   6        0.42       -1.87      8.66 o
  14   8   6        0.03       -9.44      9.78 o
  15   8   6        3.86       10.32     10.34 o
  16   8   6        1.46        8.15     10.93 o
  17   8   6        1.06        0.37     10.97 o
 -10   9   6       24.90       21.21     13.00 o
  -9   9   6        6.90       17.15     12.36 o
  -8   9   6        0.35       -5.53      8.90 o
  -7   9   6       23.02       18.00      9.56 o
  -6   9   6        3.17        5.41      7.33 o
  -5   9   6       26.72       31.04      8.33 o
  -4   9   6      147.78      164.60      7.91 o
  -3   9   6      317.04      310.70     10.75 o
  -2   9   6      112.14      102.60      7.07 o
  -1   9   6       19.01       19.54      5.18 o
   0   9   6      302.72      295.74     10.07 o
   1   9   6      111.29      122.01      7.50 o
   2   9   6       32.72       29.31      4.79 o
   3   9   6      124.60      107.66      6.81 o
   4   9   6      104.59      109.09      6.64 o
   5   9   6      273.24      268.03      9.85 o
   6   9   6       74.66       67.22      5.79 o
   7   9   6      276.87      276.66      8.92 o
   8   9   6       10.01       17.22      5.55 o
   9   9   6       56.78       65.78      7.53 o
  10   9   6       10.13       11.91      6.15 o
  11   9   6        7.21        9.78      6.01 o
  12   9   6        9.44        9.15      6.67 o
  13   9   6       18.75       23.21      8.45 o
  14   9   6       15.06       -5.34     10.64 o
  15   9   6       20.52       20.00     11.63 o
  16   9   6        0.57        0.59     11.19 o
 -10  10   6       18.18        4.24     30.97 o
  -9  10   6        0.74        9.78     13.13 o
  -8  10   6       26.80       24.86     13.29 o
  -7  10   6       18.53       14.31     12.54 o
  -6  10   6       80.69       72.39     12.87 o
  -5  10   6       38.14       42.05      9.96 o
  -4  10   6      153.03      143.12     10.78 o
  -3  10   6        0.09       -1.97      6.44 o
  -2  10   6        9.29        2.28      5.57 o
  -1  10   6       14.04        9.53      5.29 o
   0  10   6        0.17        0.45      5.23 o
   1  10   6      635.58      684.66     13.48 o
   2  10   6       22.39       18.36      5.32 o
   3  10   6      205.46      203.63      8.83 o
   4  10   6      148.66      160.72      8.44 o
   5  10   6      315.43      357.55     10.47 o
   6  10   6      256.26      214.34      8.88 o
   7  10   6      362.13      361.40     11.28 o
   8  10   6        2.21        1.45      4.68 o
   9  10   6      148.30      153.98      9.92 o
  10  10   6       21.58       25.25      6.99 o
  11  10   6        0.81       -5.45      7.11 o
  12  10   6       57.15       54.56      9.19 o
  13  10   6        0.49        0.32      7.67 o
  14  10   6        0.00       -3.21      7.09 o
  15  10   6        1.01       -8.34      8.26 o
  16  10   6        3.95        6.18     12.14 o
  -9  11   6       27.23       -0.77     16.27 o
  -8  11   6        0.08      -11.83     12.44 o
  -7  11   6        6.49       10.57     13.21 o
  -6  11   6        0.36       -0.18     11.40 o
  -5  11   6       21.66       11.03     10.11 o
  -4  11   6       35.51       32.21      9.06 o
  -3  11   6        9.35        8.58      8.52 o
  -2  11   6        5.87        2.16      8.35 o
  -1  11   6       73.72       70.41      9.19 o
   0  11   6       10.31        8.64      5.82 o
   1  11   6      144.12      114.58      8.35 o
   2  11   6       24.88       20.67      6.17 o
   3  11   6      437.20      507.25     13.33 o
   4  11   6      353.13      309.06     11.13 o
   5  11   6      633.03      672.71     13.65 o
   6  11   6      599.16      568.93     13.82 o
   7  11   6      195.00      220.76      9.75 o
   8  11   6       52.18       61.25      6.70 o
   9  11   6       42.94       44.92      8.50 o
  10  11   6       41.13       19.20      7.53 o
  11  11   6        9.39        3.35      7.75 o
  12  11   6        8.11        3.37      8.29 o
  13  11   6        2.13        5.31      8.20 o
  14  11   6       22.19       14.73      8.83 o
  15  11   6        0.10        3.84      8.24 o
  16  11   6       45.24       44.05      9.82 o
  -8  12   6        0.00       16.70     30.61 o
  -7  12   6        3.44       13.71     20.26 o
  -6  12   6       11.78       27.92     15.27 o
  -5  12   6       44.37       40.94     13.47 o
  -4  12   6        5.08        7.31      9.50 o
  -3  12   6       60.92       49.92     11.28 o
  -2  12   6       70.23       99.73     13.09 o
  -1  12   6        2.72        6.13      9.49 o
   0  12   6        0.09       -2.04      9.21 o
   1  12   6       67.41       57.44     10.80 o
   2  12   6       83.35       81.97     10.46 o
   3  12   6       56.96       43.94      8.88 o
   4  12   6      200.87      183.81     10.77 o
   5  12   6        0.68        1.95      6.73 o
   6  12   6       94.27      106.56     10.60 o
   7  12   6      277.81      328.85     15.08 o
   8  12   6        0.00        1.21      7.39 o
   9  12   6      142.72      149.99     11.74 o
  10  12   6       16.87       15.70      8.22 o
  11  12   6        0.55        4.08      9.08 o
  12  12   6        9.19       19.69      9.76 o
  13  12   6        0.02       -2.27      8.74 o
  14  12   6       27.25       22.39      9.84 o
  15  12   6       13.07       11.05      9.95 o
  -6  13   6       20.90       11.65     17.89 o
  -5  13   6       59.72       91.83     21.45 o
  -4  13   6       47.40       45.36     12.40 o
  -3  13   6       11.14       14.40     11.51 o
  -2  13   6        6.84       12.72     11.50 o
  -1  13   6        0.01       -9.41     10.45 o
   0  13   6       13.37       13.46     11.40 o
   1  13   6       78.67       69.93     13.60 o
   2  13   6      171.83      205.72     16.35 o
   3  13   6       56.12       46.02     11.64 o
   4  13   6       25.40       19.25     11.74 o
   5  13   6       14.51       20.47     10.82 o
   6  13   6        7.05        1.39     10.10 o
   7  13   6       20.33       15.06      9.19 o
   8  13   6        4.51       10.43      8.69 o
   9  13   6        9.32        9.61      7.54 o
  10  13   6        0.56        8.10     10.01 o
  11  13   6        2.78        7.30     12.00 o
  12  13   6       15.69       33.03     13.24 o
  13  13   6        4.51        8.74     12.33 o
  14  13   6        5.20        1.38     12.30 o
  15  13   6        0.22      -11.60     11.90 o
  -5  14   6        2.75       -5.17     16.84 o
  -4  14   6        2.71        2.97     11.79 o
  -3  14   6        4.92       -0.28     11.41 o
  -2  14   6        6.83        6.35     11.63 o
  -1  14   6       65.28       78.20     14.71 o
   0  14   6       81.36       88.54     17.01 o
   1  14   6        0.17        2.92     12.83 o
   2  14   6        0.19       14.31     13.33 o
   3  14   6       48.50       43.39     15.00 o
   4  14   6      124.43      126.39     16.33 o
   5  14   6        0.86       -0.67     11.00 o
   6  14   6        8.74        2.83     11.02 o
   7  14   6       21.15       12.76     10.80 o
   8  14   6        1.93       -2.25      9.60 o
   9  14   6       12.17        1.47      8.15 o
  10  14   6        1.26        7.63     11.35 o
  11  14   6        4.12       -4.22     12.20 o
  12  14   6        6.56        8.93     12.85 o
  13  14   6        7.61       17.08     13.67 o
  14  14   6        1.54        1.79     13.28 o
  -3  15   6        0.60        5.14     13.76 o
  -2  15   6        1.64        1.14     13.65 o
  -1  15   6        0.09       -1.25     13.53 o
   0  15   6       12.86      -11.45     13.11 o
   1  15   6       21.01       11.44     14.38 o
   2  15   6        0.91        6.08     13.96 o
   3  15   6       24.89       24.10     14.66 o
   4  15   6        9.13       10.34     13.94 o
   5  15   6       36.53       56.87     14.30 o
   6  15   6       27.22       26.36     13.20 o
   7  15   6        4.49        3.45     13.09 o
   8  15   6        0.23        5.65     11.40 o
   9  15   6        3.33       -2.26     10.50 o
  10  15   6        1.26        3.93     15.71 o
  11  15   6        2.86       17.51     16.99 o
  12  15   6        3.38        6.35     14.25 o
  13  15   6        0.19      -23.16     13.08 o
  -1  16   6        0.00       11.82     14.99 o
   0  16   6       15.26       35.76     15.95 o
   1  16   6        4.34       -9.32     14.43 o
   2  16   6       63.91       74.86     17.86 o
   3  16   6        0.42       -3.80     14.20 o
   4  16   6       74.84       82.40     18.25 o
   5  16   6        6.89        5.63     14.23 o
   6  16   6       35.50       40.67     15.72 o
   7  16   6        0.18       -9.34     12.08 o
   8  16   6        5.71        4.29     13.53 o
   9  16   6       17.00       10.74     12.78 o
  10  16   6       13.17        8.07     17.74 o
  11  16   6        1.43        9.92     21.04 o
   1  17   6        0.14        2.65     18.59 o
   2  17   6        0.54        2.08     15.74 o
   3  17   6       28.77       38.95     17.56 o
   4  17   6        1.91      -13.93     14.57 o
   5  17   6        0.13       11.11     15.69 o
   6  17   6        0.03        1.36     14.92 o
   7  17   6        2.44       -2.98     14.24 o
   8  17   6        0.00       -1.40     14.04 o
   9  17   6        7.12       15.92     13.99 o
  -5 -13   7       42.27       42.97     17.98 o
  -4 -13   7       13.99       28.72     15.95 o
  -3 -13   7        0.16       -5.19     14.86 o
  -2 -13   7        1.67       -9.27     15.16 o
  -1 -13   7        0.18        9.54     15.53 o
  -8 -12   7        4.00       -6.52     20.28 o
  -7 -12   7        0.28      -17.62     19.09 o
  -6 -12   7        4.72       -1.64     16.43 o
  -5 -12   7        2.23       -0.23     13.25 o
  -4 -12   7        0.76       -0.85     12.60 o
  -3 -12   7        0.15       -7.77     13.74 o
  -2 -12   7        4.34       -1.63     14.04 o
  -1 -12   7        8.89       -4.11     14.62 o
   0 -12   7        3.02        0.18     15.42 o
   1 -12   7        9.96       22.50     16.58 o
   2 -12   7       26.85       25.51     17.20 o
   3 -12   7       40.80       37.22     17.51 o
 -10 -11   7       11.26       18.36     13.66 o
  -9 -11   7        1.08       -8.63     12.72 o
  -8 -11   7        8.51       11.54     13.48 o
  -7 -11   7       10.75        3.33     13.77 o
  -6 -11   7        3.24       -9.82     15.40 o
  -5 -11   7       18.67       11.43     11.86 o
  -4 -11   7        2.53        5.22     12.04 o
  -3 -11   7        3.10       -2.72     12.16 o
  -2 -11   7        0.24        0.04     12.28 o
  -1 -11   7        1.18      -14.45     13.05 o
   0 -11   7       29.86       20.34     15.40 o
   1 -11   7        9.39        5.33     14.62 o
   2 -11   7       15.61        8.04     15.04 o
   3 -11   7       23.89       28.35     16.10 o
   4 -11   7        0.16       -0.19     15.24 o
   5 -11   7       12.48       17.72     15.61 o
 -11 -10   7        0.04        3.81     12.04 o
 -10 -10   7        2.00       -0.38     12.34 o
  -9 -10   7       11.28        6.74     12.49 o
  -8 -10   7       21.76       27.22     13.61 o
  -7 -10   7        0.81        4.76     11.30 o
  -6 -10   7       58.14       53.01     12.31 o
  -5 -10   7       33.67       35.10     10.83 o
  -4 -10   7        0.70       -4.39     10.64 o
  -3 -10   7       14.94       21.88     12.19 o
  -2 -10   7       29.03       21.35     12.54 o
  -1 -10   7      117.24      120.19     16.40 o
   0 -10   7       58.13       43.68     15.72 o
   1 -10   7        0.06       -4.41     13.08 o
   2 -10   7      125.88      124.09     19.41 o
   3 -10   7        9.14       11.49     14.56 o
   4 -10   7       12.14       14.48     14.46 o
   5 -10   7       14.78        9.55     15.14 o
   6 -10   7       36.89       19.15     15.06 o
   7 -10   7        4.77        9.76     16.26 o
 -12  -9   7        0.04        4.46      9.46 o
 -11  -9   7        5.22       15.27     10.11 o
 -10  -9   7        0.87       -2.48      9.51 o
  -9  -9   7       18.55       14.86     11.86 o
  -8  -9   7        0.05       -3.70     11.07 o
  -7  -9   7       12.71        5.42     10.60 o
  -6  -9   7        0.70        1.65      9.46 o
  -5  -9   7       26.04       29.07      9.06 o
  -4  -9   7        6.03        6.97      8.64 o
  -3  -9   7        7.58       -4.07      9.29 o
  -2  -9   7      201.54      194.48     16.10 o
  -1  -9   7       34.05       33.23     12.43 o
   0  -9   7       11.48       19.26     12.23 o
   1  -9   7       43.61       31.52     13.93 o
   2  -9   7      201.00      188.76     20.22 o
   3  -9   7       26.42       28.58     14.54 o
   4  -9   7        2.10        3.84     12.05 o
   5  -9   7       34.90       18.69     12.94 o
   6  -9   7        0.42       -9.61     11.81 o
   7  -9   7       34.94       21.16     13.25 o
   8  -9   7       23.22       10.71     13.55 o
 -13  -8   7        1.77        5.49     13.92 o
 -12  -8   7        0.01       -3.31      7.63 o
 -11  -8   7        0.73       -4.98      7.81 o
 -10  -8   7        1.66        2.26      8.16 o
  -9  -8   7        2.24        4.48      8.70 o
  -8  -8   7       49.30       51.00     10.34 o
  -7  -8   7      100.26      100.85     11.11 o
  -6  -8   7        0.37       -6.01      7.24 o
  -5  -8   7      172.37      169.74     10.49 o
  -4  -8   7      126.56      153.92     11.56 o
  -3  -8   7       43.87       36.17      9.37 o
  -2  -8   7      104.29       96.82     11.40 o
  -1  -8   7       33.01       26.00     10.47 o
   0  -8   7       41.60       32.59     10.33 o
   1  -8   7      352.85      381.50     19.61 o
   2  -8   7      180.05      148.83     14.69 o
   3  -8   7      139.41      120.20     15.48 o
   4  -8   7        7.40       12.88     11.83 o
   5  -8   7        4.36       -3.11     11.41 o
   6  -8   7        5.32        1.05     11.61 o
   7  -8   7       39.12       53.57     13.60 o
   8  -8   7        0.91        1.69     12.32 o
   9  -8   7        2.16       -3.49     17.36 o
 -13  -7   7       31.21       38.72     12.83 o
 -12  -7   7        7.49       16.80     11.28 o
 -11  -7   7        7.75        5.85      8.19 o
 -10  -7   7        0.07       -1.89      7.20 o
  -9  -7   7        1.17       -7.40      7.42 o
  -8  -7   7       24.63       19.66      8.57 o
  -7  -7   7       22.03       12.13      7.50 o
  -6  -7   7       44.46       42.99      8.19 o
  -5  -7   7       10.76       17.11      7.49 o
  -4  -7   7      298.72      302.20     11.60 o
  -3  -7   7       54.54       46.65      6.79 o
  -2  -7   7        4.27        3.27      5.27 o
  -1  -7   7      106.92      117.81      8.65 o
   0  -7   7       97.25      134.95      8.75 o
   1  -7   7       70.79       85.83      9.39 o
   2  -7   7      164.35      242.93     14.35 o
   3  -7   7       17.81       21.67      9.62 o
   4  -7   7       45.02       48.82     11.55 o
   5  -7   7        0.59      -11.61      9.39 o
   6  -7   7        1.21       -0.48      9.95 o
   7  -7   7       37.51       19.17     11.65 o
   8  -7   7        7.38        6.42     10.88 o
   9  -7   7        0.05       -8.94     15.43 o
  10  -7   7       20.04       16.74     20.97 o
  11  -7   7       10.14       26.13     32.72 o
 -13  -6   7       44.04       41.31     11.89 o
 -12  -6   7        3.00        3.20     10.34 o
 -11  -6   7       80.62      104.60     13.83 o
 -10  -6   7        0.28       -2.43      9.82 o
  -9  -6   7       68.65       56.27      7.96 o
  -8  -6   7        5.47       -4.60      6.46 o
  -7  -6   7        1.32       -1.19      6.07 o
  -6  -6   7      117.02      119.45      8.96 o
  -5  -6   7       71.08       68.37      7.38 o
  -4  -6   7      190.48      206.51      8.58 o
  -3  -6   7      434.78      404.30     11.88 o
  -2  -6   7       53.64       41.17      5.75 o
  -1  -6   7       10.82        7.49      5.44 o
   0  -6   7       21.97       29.25      6.21 o
   1  -6   7        2.42        5.51      5.70 o
   2  -6   7       31.92       11.85      6.01 o
   3  -6   7       11.75       13.25      6.04 o
   4  -6   7        0.74       -6.46      6.27 o
   5  -6   7       26.82       26.24      9.39 o
   6  -6   7       31.25       27.13      9.41 o
   7  -6   7      121.79      129.06     12.53 o
   8  -6   7        4.12        0.98      8.52 o
   9  -6   7        2.91        1.54     11.75 o
  10  -6   7       35.51       22.30     17.33 o
  11  -6   7        1.83       11.04     17.60 o
 -14  -5   7       11.85       21.17     12.23 o
 -13  -5   7       12.80       16.52     10.24 o
 -12  -5   7        0.02      -12.71      9.18 o
 -11  -5   7        1.71        9.05      9.95 o
 -10  -5   7        9.85        3.01      8.59 o
  -9  -5   7       13.13        7.61      8.64 o
  -8  -5   7       15.96        7.34      8.86 o
  -7  -5   7       72.63       82.89      7.30 o
  -6  -5   7      752.02      730.66     14.85 o
  -5  -5   7        3.33        4.18      5.38 o
  -4  -5   7       72.27       59.66      5.56 o
  -3  -5   7       26.72       20.03      5.06 o
  -2  -5   7        7.04       13.21      4.77 o
  -1  -5   7       26.88       27.35      5.37 o
   0  -5   7       23.89       29.47      5.29 o
   1  -5   7        0.09       -0.56      4.68 o
   2  -5   7       19.21       25.46      5.71 o
   3  -5   7       10.74       12.52      5.05 o
   4  -5   7       87.61      119.63      8.08 o
   5  -5   7       43.46       47.28      7.03 o
   6  -5   7      306.98      278.40     14.16 o
   7  -5   7        5.77       -5.43      7.81 o
   8  -5   7       21.04        8.89      8.31 o
   9  -5   7       67.00       55.80     11.78 o
  10  -5   7       90.66       88.88     14.75 o
  11  -5   7        2.06        9.34     13.11 o
  12  -5   7       15.99       11.16     14.41 o
 -14  -4   7        0.05        5.54     10.81 o
 -13  -4   7       21.82       14.08      9.25 o
 -12  -4   7       22.84       25.84      8.69 o
 -11  -4   7      103.39      102.79     11.02 o
 -10  -4   7       36.46       40.12      9.35 o
  -9  -4   7       45.80       44.88     10.73 o
  -8  -4   7      177.74      167.23     14.60 o
  -7  -4   7      162.98      178.99     10.85 o
  -6  -4   7      811.40      779.54     13.26 o
  -5  -4   7        1.24        1.63      5.21 o
  -4  -4   7        1.98       -2.85      4.07 o
  -3  -4   7        4.93        6.85      3.60 o
  -2  -4   7      146.69      143.76      6.92 o
  -1  -4   7       35.36       28.68      5.04 o
   0  -4   7      266.72      241.46      8.48 o
   1  -4   7      146.41      140.90      7.14 o
   2  -4   7       41.51       55.53      5.55 o
   3  -4   7       35.74       39.34      5.44 o
   4  -4   7      598.67      581.91     12.75 o
   5  -4   7       16.24       23.33      5.19 o
   6  -4   7      174.42      191.36      8.98 o
   7  -4   7        4.88        9.32      6.96 o
   8  -4   7        0.48       -2.18      6.45 o
   9  -4   7      180.00      171.50     13.52 o
  10  -4   7       10.37       14.33     11.32 o
  11  -4   7       28.81       27.18     13.54 o
  12  -4   7       20.62       16.83     13.15 o
  13  -4   7       22.32       20.77     14.49 o
 -14  -3   7       14.74       27.14     10.80 o
 -13  -3   7        8.37        9.39      9.06 o
 -12  -3   7        8.45       -2.26      7.65 o
 -11  -3   7       38.26       35.38      8.76 o
 -10  -3   7       92.48       96.50     10.47 o
  -9  -3   7       19.12       11.58      8.05 o
  -8  -3   7      242.54      247.58     12.40 o
  -7  -3   7      714.08      699.74     15.19 o
  -6  -3   7      515.71      495.23     11.11 o
  -5  -3   7        1.79        5.96      4.70 o
  -4  -3   7       63.06       66.47      5.48 o
  -3  -3   7        1.94        1.41      3.94 o
  -2  -3   7       13.29       16.03      4.32 o
  -1  -3   7      774.28      713.98     12.59 o
   0  -3   7      618.27      601.93      9.97 o
   1  -3   7       19.53       18.60      4.36 o
   2  -3   7       41.27       40.25      4.83 o
   3  -3   7       28.57       24.58      4.72 o
   4  -3   7     1164.71     1155.29     14.98 o
   5  -3   7      259.30      308.73     11.41 o
   6  -3   7       99.64      111.72      7.26 o
   7  -3   7        5.41        4.86      5.04 o
   8  -3   7       11.42        7.45      6.25 o
   9  -3   7       12.30       16.67      8.00 o
  10  -3   7        0.48       -4.58      8.13 o
  11  -3   7       19.77       18.07     10.05 o
  12  -3   7        1.47       11.22     12.40 o
  13  -3   7       29.41       14.41     13.18 o
  14  -3   7       58.09       77.61     16.31 o
 -14  -2   7        3.76       11.71      9.91 o
 -13  -2   7        2.61        9.92      8.50 o
 -12  -2   7        0.72       -3.62      7.17 o
 -11  -2   7       15.90       11.31      7.66 o
 -10  -2   7      108.55       97.27      9.93 o
  -9  -2   7       56.27       51.80      8.76 o
  -8  -2   7      328.83      309.97     11.61 o
  -7  -2   7      666.98      631.59     13.88 o
  -6  -2   7     1059.67     1041.92     17.07 o
  -5  -2   7       78.41       71.91      5.27 o
  -4  -2   7        0.13        0.22      3.78 o
  -3  -2   7       49.64       42.82      4.16 o
  -2  -2   7      172.20      191.97      7.02 o
  -1  -2   7      398.70      400.73      9.32 o
   0  -2   7      470.78      451.67      8.76 o
   1  -2   7      289.59      341.26      8.36 o
   2  -2   7      733.08      774.64     10.83 o
   3  -2   7      261.27      291.10      8.87 o
   4  -2   7      175.32      176.07      7.44 o
   5  -2   7      342.96      286.06      9.84 o
   6  -2   7      119.73      142.21      7.35 o
   7  -2   7       27.52       18.07      5.01 o
   8  -2   7        3.31        1.24      5.81 o
   9  -2   7        9.95       10.73      6.80 o
  10  -2   7       62.68       57.64      8.97 o
  11  -2   7       23.60       26.48      9.49 o
  12  -2   7      351.07      402.41     18.16 o
  13  -2   7       27.60       22.22     10.91 o
  14  -2   7        1.15        1.04     11.98 o
 -14  -1   7        4.43        6.98      9.51 o
 -13  -1   7        0.55       -3.13      8.07 o
 -12  -1   7       14.75        3.76      7.28 o
 -11  -1   7       15.97       12.41      7.46 o
 -10  -1   7       11.30        6.10      7.24 o
  -9  -1   7      767.12      757.57     18.36 o
  -8  -1   7      303.95      319.24     10.50 o
  -7  -1   7      125.45      143.12      8.01 o
  -6  -1   7       46.00       49.99      6.27 o
  -5  -1   7       75.11       83.56      7.01 o
  -4  -1   7        1.68        9.79      3.66 o
  -3  -1   7       42.75       51.57      4.00 o
  -2  -1   7        9.06       -0.76      3.27 o
  -1  -1   7        0.31        0.80      3.16 o
   0  -1   7     1716.46     1796.13     14.33 o
   1  -1   7      145.21      127.45      5.48 o
   2  -1   7     4507.69     4552.74     24.89 o
   3  -1   7      574.13      598.08     10.82 o
   4  -1   7      716.04      668.45     10.43 o
   5  -1   7      508.93      576.51     11.56 o
   6  -1   7       16.77       23.49      4.71 o
   7  -1   7        6.01        7.43      4.46 o
   8  -1   7        2.41        0.20      5.41 o
   9  -1   7        1.61        2.38      6.12 o
  10  -1   7      152.19      160.77      9.89 o
  11  -1   7      131.77      121.02     11.53 o
  12  -1   7       27.56       33.17      9.33 o
  13  -1   7       13.48       17.12      8.94 o
  14  -1   7       21.22       31.93     10.05 o
  15  -1   7        0.15        1.30     10.12 o
 -14   0   7        3.69        6.80      9.75 o
 -13   0   7        3.97        7.11      8.38 o
 -12   0   7       74.76       71.29      9.13 o
 -11   0   7       67.01       55.65      8.81 o
 -10   0   7       23.24       13.59      7.41 o
  -9   0   7      111.61      111.53     10.13 o
  -8   0   7        4.57       -1.19      4.66 o
  -7   0   7       71.06       70.77      6.39 o
  -6   0   7        0.55       -0.09      4.72 o
  -5   0   7        7.55        2.17      4.88 o
  -4   0   7      282.48      278.49      6.95 o
  -3   0   7      423.44      426.96      7.55 o
  -2   0   7      111.33      164.78      6.20 o
  -1   0   7     2222.68     2333.02     17.26 o
   0   0   7      349.18      353.98      7.99 o
   1   0   7      175.23      197.66      6.40 o
   2   0   7     1367.32     1442.62     13.30 o
   3   0   7      244.52      283.12      7.40 o
   4   0   7      161.94      119.82      5.60 o
   5   0   7       33.48       34.51      4.70 o
   6   0   7       67.57       65.34      5.34 o
   7   0   7       96.66      109.06      6.21 o
   8   0   7      125.87      106.35      7.54 o
   9   0   7       31.63       24.18      6.99 o
  10   0   7      254.98      271.93     12.44 o
  11   0   7       26.07       34.04      8.47 o
  12   0   7       92.74      100.77     10.48 o
  13   0   7       40.88       34.16      9.04 o
  14   0   7       12.96       14.22      8.70 o
  15   0   7       36.81       47.48     10.26 o
 -14   1   7        1.69        7.45     10.16 o
 -13   1   7        0.70       -3.45      9.96 o
 -12   1   7        1.32       -1.30      7.49 o
 -11   1   7       35.12       36.54      8.39 o
 -10   1   7      100.59      112.55     10.12 o
  -9   1   7       60.02       46.58      8.47 o
  -8   1   7      132.88      125.02      7.68 o
  -7   1   7      100.76      119.86      7.31 o
  -6   1   7       39.42       38.96      5.82 o
  -5   1   7      253.49      258.98     10.08 o
  -4   1   7       12.75        5.26      4.07 o
  -3   1   7      426.02      475.60      8.63 o
  -2   1   7     1523.07     1680.70     13.70 o
  -1   1   7      251.12      336.95      7.85 o
   0   1   7     1463.47     1464.50     12.85 o
   1   1   7      609.11      701.63      9.35 o
   2   1   7      375.65      329.06      7.72 o
   3   1   7      432.56      488.43      8.68 o
   4   1   7       96.59      115.15      5.51 o
   5   1   7      118.08      119.40      6.16 o
   6   1   7       44.06       40.00      4.96 o
   7   1   7       81.91       93.92      5.48 o
   8   1   7       95.87       97.89      6.62 o
   9   1   7      303.94      286.64     11.34 o
  10   1   7      387.95      390.14     12.56 o
  11   1   7      476.16      520.32     14.75 o
  12   1   7       22.23       16.88      7.96 o
  13   1   7       14.87       25.90      8.43 o
  14   1   7        7.90        6.42      7.99 o
  15   1   7       37.31       42.61      9.66 o
  16   1   7      101.94      110.35     12.09 o
 -14   2   7        4.09       -1.22     10.72 o
 -13   2   7        0.29       -1.66     10.44 o
 -12   2   7        0.00       -8.25      7.69 o
 -11   2   7       42.99       43.72      8.93 o
 -10   2   7      116.39      129.24     11.13 o
  -9   2   7       19.75       11.54      7.69 o
  -8   2   7        0.00       -2.91      6.88 o
  -7   2   7        0.70       -3.37      4.87 o
  -6   2   7       61.35       67.25      6.58 o
  -5   2   7       32.67       28.04      5.67 o
  -4   2   7       47.84       50.27      4.04 o
  -3   2   7      110.57      122.00      5.50 o
  -2   2   7        8.24        6.55      3.38 o
  -1   2   7      567.33      533.71      8.77 o
   0   2   7      133.64      172.72      6.10 o
   1   2   7      673.38      769.35      9.98 o
   2   2   7      232.12      210.19      6.12 o
   3   2   7      191.97      209.76      6.42 o
   4   2   7       63.42       80.64      5.05 o
   5   2   7      103.94      116.27      6.29 o
   6   2   7     1101.08     1129.12     13.62 o
   7   2   7       40.37       44.85      4.42 o
   8   2   7       24.17       31.14      4.89 o
   9   2   7       46.32       34.77      5.78 o
  10   2   7      122.16      134.52      7.75 o
  11   2   7      429.43      408.62     12.03 o
  12   2   7       35.48       43.69      8.01 o
  13   2   7       12.33       -4.14     10.47 o
  14   2   7        1.78        2.97     11.15 o
  15   2   7        2.55        5.12     11.39 o
  16   2   7       29.06       31.43     13.32 o
 -13   3   7       16.70       11.61     11.96 o
 -12   3   7      106.59      119.13     13.31 o
 -11   3   7      128.72      126.02     11.88 o
 -10   3   7        4.00        6.97      8.00 o
  -9   3   7       27.97       16.50      8.15 o
  -8   3   7       16.41        3.19      7.52 o
  -7   3   7        0.34       -2.82      5.09 o
  -6   3   7       69.49       84.48      7.24 o
  -5   3   7       39.18       53.44      6.36 o
  -4   3   7      468.06      429.86      8.25 o
  -3   3   7       43.09       42.59      4.37 o
  -2   3   7      665.75      650.78      9.58 o
  -1   3   7      183.46      250.90      6.98 o
   0   3   7     1562.21     1627.35     18.83 o
   1   3   7       53.64       56.43      4.33 o
   2   3   7     3703.67     3781.43     18.56 o
   3   3   7     1466.20     1656.34     13.87 o
   4   3   7      107.91      114.89      5.40 o
   5   3   7      175.33      209.23      7.31 o
   6   3   7        2.20        1.43      3.27 o
   7   3   7        0.60        3.73      3.59 o
   8   3   7        7.61        6.58      4.25 o
   9   3   7       33.54       30.78      5.46 o
  10   3   7      138.75      129.84      7.27 o
  11   3   7      712.95      771.40     15.30 o
  12   3   7        0.69        6.98      8.99 o
  13   3   7       35.16       30.64     11.46 o
  14   3   7       11.60       18.54     11.36 o
  15   3   7        0.91       -4.95     10.61 o
  16   3   7       28.45       31.55     13.11 o
 -13   4   7       70.40       73.76     13.01 o
 -12   4   7       65.35       50.16     13.83 o
 -11   4   7       37.53       41.83     13.41 o
 -10   4   7       16.53       18.08     10.22 o
  -9   4   7       40.36       39.41      9.62 o
  -8   4   7        2.91       -3.14      7.78 o
  -7   4   7        0.03       -3.18      5.88 o
  -6   4   7      275.32      282.69     11.33 o
  -5   4   7      240.47      245.88      8.37 o
  -4   4   7       88.23       94.97      5.66 o
  -3   4   7      870.24      789.32      9.81 o
  -2   4   7       14.21       17.68      3.58 o
  -1   4   7     1068.37     1036.30     12.43 o
   0   4   7      105.82      127.22      5.59 o
   1   4   7       71.74       46.90      4.16 o
   2   4   7     3429.98     3726.03     20.71 o
   3   4   7      245.02      229.40      6.79 o
   4   4   7      927.29      897.08     10.84 o
   5   4   7      114.04      120.32      5.80 o
   6   4   7      436.77      470.26      9.44 o
   7   4   7      786.87      906.73     10.66 o
   8   4   7      116.62      108.43      6.11 o
   9   4   7      248.54      236.77      8.80 o
  10   4   7      109.94      128.05      7.16 o
  11   4   7      248.16      212.45     11.84 o
  12   4   7        0.18        3.01      8.73 o
  13   4   7       21.45       10.69      9.17 o
  14   4   7        0.01        6.79     10.53 o
  15   4   7        0.37        3.34     11.00 o
  16   4   7        1.40       -9.51     10.91 o
 -12   5   7       18.66       19.54     11.48 o
 -11   5   7        1.20       -5.40     10.27 o
 -10   5   7       67.63       55.16     12.47 o
  -9   5   7      110.68       92.13     11.83 o
  -8   5   7        0.40       -1.21      8.29 o
  -7   5   7       75.55       98.45      9.09 o
  -6   5   7       43.81       47.91      5.66 o
  -5   5   7       60.79       75.53      6.32 o
  -4   5   7        0.77       -0.77      4.01 o
  -3   5   7      309.82      364.19      8.42 o
  -2   5   7       18.34       19.27      3.96 o
  -1   5   7      816.14      864.08     12.31 o
   0   5   7       50.29       59.93      4.49 o
   1   5   7      464.29      469.56      8.67 o
   2   5   7      655.21      683.71     10.26 o
   3   5   7     1020.00     1136.06     11.69 o
   4   5   7        6.66        8.38      3.72 o
   5   5   7       52.04       33.37      4.51 o
   6   5   7        4.46        5.79      3.83 o
   7   5   7     1279.81     1286.20     12.94 o
   8   5   7     1481.45     1456.60     15.27 o
   9   5   7      526.69      502.12     11.42 o
  10   5   7       17.47       19.21      5.14 o
  11   5   7       21.76       28.96      6.38 o
  12   5   7       29.84       30.64      9.75 o
  13   5   7       43.97       49.05     10.41 o
  14   5   7      170.63      177.96     16.21 o
  15   5   7       13.73       29.92     11.71 o
  16   5   7        1.43        5.85     11.36 o
  17   5   7        0.12       -7.48     13.11 o
 -12   6   7       66.86       81.02     14.76 o
 -11   6   7       15.61        7.44     11.82 o
 -10   6   7        0.04        4.80     10.81 o
  -9   6   7       16.62       11.71      8.10 o
  -8   6   7        1.48       -5.51      6.40 o
  -7   6   7        4.72       10.39      5.88 o
  -6   6   7       18.34       21.50      6.63 o
  -5   6   7       49.74       50.02      7.26 o
  -4   6   7      125.72      120.63      7.16 o
  -3   6   7      163.48      151.35      6.66 o
  -2   6   7       13.37       11.56      4.16 o
  -1   6   7        1.14       -0.79      3.60 o
   0   6   7       16.30       22.61      4.06 o
   1   6   7        2.21        2.36      3.04 o
   2   6   7      604.67      619.41      9.75 o
   3   6   7      253.49      279.27      7.67 o
   4   6   7      402.65      420.54      8.51 o
   5   6   7       64.60       76.90      5.60 o
   6   6   7     1808.24     1846.98     15.92 o
   7   6   7      577.41      616.54     10.31 o
   8   6   7        5.60        2.47      4.92 o
   9   6   7       19.77       17.23      5.71 o
  10   6   7        2.79        3.31      4.90 o
  11   6   7        3.96       -3.55      4.98 o
  12   6   7        2.64        9.78      9.03 o
  13   6   7        3.41       -1.44      8.83 o
  14   6   7       20.42       15.48     11.12 o
  15   6   7        9.92       14.75     12.75 o
  16   6   7        1.51      -16.18     12.09 o
  17   6   7       19.76       15.52     12.15 o
 -11   7   7        4.55       -2.27      8.49 o
 -10   7   7        0.12       -8.45      7.92 o
  -9   7   7       15.32       16.57      8.43 o
  -8   7   7       13.89        6.07      7.82 o
  -7   7   7       57.09       64.36      9.48 o
  -6   7   7      499.30      552.59     14.43 o
  -5   7   7       67.15       68.66      7.74 o
  -4   7   7       31.71       20.52      5.72 o
  -3   7   7      173.14      193.61      7.69 o
  -2   7   7      376.31      376.14      9.40 o
  -1   7   7        1.47       -0.98      3.65 o
   0   7   7      305.12      351.92      8.81 o
   1   7   7        8.19        4.50      3.44 o
   2   7   7      246.52      243.32      7.73 o
   3   7   7       32.70       28.35      4.35 o
   4   7   7     1035.64      980.11     11.86 o
   5   7   7        4.74        8.62      3.86 o
   6   7   7       16.32       21.24      4.60 o
   7   7   7      371.66      388.40      9.28 o
   8   7   7       47.83       48.91      5.85 o
   9   7   7      122.39       98.74      7.73 o
  10   7   7      474.23      487.66     12.16 o
  11   7   7        1.01        6.24      5.53 o
  12   7   7       16.18       13.06      7.21 o
  13   7   7       21.45       10.96     10.67 o
  14   7   7        0.09        6.00     10.71 o
  15   7   7       16.84       18.36     11.73 o
  16   7   7        2.99       -2.06     11.18 o
  17   7   7        4.40       11.07     12.17 o
 -11   8   7        2.42      -12.39      9.90 o
 -10   8   7       10.60       14.18      9.40 o
  -9   8   7       17.43       11.71      9.08 o
  -8   8   7        6.44        2.44      8.50 o
  -7   8   7       34.61       28.50      9.24 o
  -6   8   7       50.19       56.14      8.73 o
  -5   8   7      891.09      951.59     18.53 o
  -4   8   7       50.49       52.89      6.08 o
  -3   8   7        2.91       -0.50      4.59 o
  -2   8   7      141.61      164.40      7.80 o
  -1   8   7       57.58       47.50      5.64 o
   0   8   7        1.71       -1.48      4.37 o
   1   8   7       14.04       25.70      4.57 o
   2   8   7      238.97      242.24      7.89 o
   3   8   7      182.58      176.31      7.46 o
   4   8   7        0.95       -2.83      4.01 o
   5   8   7      588.88      560.83     11.63 o
   6   8   7       84.61       66.66      5.65 o
   7   8   7        0.21       -0.10      4.07 o
   8   8   7       45.56       48.03      5.58 o
   9   8   7      452.25      485.10     13.33 o
  10   8   7       22.47       22.89      6.47 o
  11   8   7        1.73        0.78      5.88 o
  12   8   7       16.77       13.91      6.92 o
  13   8   7       78.09       64.55      9.76 o
  14   8   7       20.75       34.03     12.44 o
  15   8   7       30.86       29.08     12.41 o
  16   8   7        4.95        6.36     11.74 o
  17   8   7        1.71       -3.09     16.74 o
 -10   9   7       18.61       -2.15     12.17 o
  -9   9   7        6.64        4.59     11.68 o
  -8   9   7        5.20        8.57     11.39 o
  -7   9   7       31.05       36.66     10.23 o
  -6   9   7       34.23       40.42      8.72 o
  -5   9   7      106.20      119.98     10.71 o
  -4   9   7       25.10       23.18      6.00 o
  -3   9   7        0.97        1.83      4.60 o
  -2   9   7      212.24      229.89      9.28 o
  -1   9   7      282.29      268.65      9.96 o
   0   9   7       13.01        9.96      5.22 o
   1   9   7      243.81      218.53      8.97 o
   2   9   7      103.45      123.32      6.89 o
   3   9   7      111.68       99.01      6.61 o
   4   9   7        7.94        8.19      4.67 o
   5   9   7       34.66       51.56      5.76 o
   6   9   7      123.99      116.29      6.89 o
   7   9   7      230.37      231.21      9.30 o
   8   9   7      423.80      414.94     10.17 o
   9   9   7        3.96        0.55      5.70 o
  10   9   7      156.83      201.73     10.51 o
  11   9   7      182.46      170.66      9.98 o
  12   9   7       20.37       24.65      8.26 o
  13   9   7      155.93      152.69     11.32 o
  14   9   7       23.06       13.68      7.70 o
  15   9   7        2.69       -7.52      8.22 o
  16   9   7       12.39       14.53     12.37 o
  -9  10   7       20.62       30.83     14.36 o
  -8  10   7        1.80        2.29     12.55 o
  -7  10   7        0.35       -2.87     11.74 o
  -6  10   7        1.75       -5.29     10.42 o
  -5  10   7       38.35       30.66     10.35 o
  -4  10   7       22.43        9.40      7.12 o
  -3  10   7        0.14        7.68      6.83 o
  -2  10   7        1.12        0.73      5.91 o
  -1  10   7      250.23      290.55     11.35 o
   0  10   7      102.40       91.23      7.55 o
   1  10   7      194.48      203.49      9.50 o
   2  10   7       57.83       73.30      6.90 o
   3  10   7        3.54       12.87      5.09 o
   4  10   7       38.67       39.13      6.08 o
   5  10   7      101.18       71.76      6.75 o
   6  10   7        0.13       -0.08      4.37 o
   7  10   7      306.59      330.76     10.38 o
   8  10   7       95.31       95.46      6.85 o
   9  10   7        3.69       -1.20      5.98 o
  10  10   7        0.00       -1.98      6.81 o
  11  10   7       27.35       35.88      8.53 o
  12  10   7        0.08       -7.96      7.76 o
  13  10   7      164.54      183.92     13.01 o
  14  10   7       74.59       63.89      9.98 o
  15  10   7        6.11        7.08      8.19 o
  16  10   7        0.39        1.04      8.04 o
  -8  11   7        0.65        3.13     13.14 o
  -7  11   7        1.87       -7.64     12.43 o
  -6  11   7       59.84       39.11     12.97 o
  -5  11   7       70.69       71.12     12.56 o
  -4  11   7        0.86       -0.13      7.83 o
  -3  11   7       34.55       24.49      9.20 o
  -2  11   7        1.90        7.41      8.38 o
  -1  11   7        6.54       12.02      8.54 o
   0  11   7       56.29       54.68      7.89 o
   1  11   7       23.52       23.65      6.51 o
   2  11   7      129.40      156.55      9.70 o
   3  11   7      534.65      529.02     13.77 o
   4  11   7       49.02       41.46      6.64 o
   5  11   7      140.47      149.50      8.69 o
   6  11   7      247.21      229.47     11.38 o
   7  11   7        6.17        9.10      6.07 o
   8  11   7       29.83       19.84      7.18 o
   9  11   7        0.61        1.56      7.34 o
  10  11   7       38.58       56.18      9.04 o
  11  11   7       45.88       54.24      9.68 o
  12  11   7       45.34       50.38     10.43 o
  13  11   7        1.80       -2.46      8.71 o
  14  11   7       25.51       23.64      9.57 o
  15  11   7       24.64       28.21      9.66 o
  16  11   7        6.18        4.23      9.14 o
  -7  12   7       20.61       29.42     20.59 o
  -6  12   7        4.50        9.17     19.65 o
  -5  12   7        1.14       16.93     13.75 o
  -4  12   7       11.50       13.81      9.50 o
  -3  12   7       54.53       44.43     11.14 o
  -2  12   7       75.83       79.31     12.49 o
  -1  12   7       32.98       15.12     10.24 o
   0  12   7       21.43       22.15     10.46 o
   1  12   7       88.56       75.01     11.36 o
   2  12   7       23.99        8.88      9.13 o
   3  12   7      496.22      467.88     20.65 o
   4  12   7      140.06      141.06     13.13 o
   5  12   7        1.18        4.62      7.61 o
   6  12   7       19.75       11.90      8.22 o
   7  12   7       17.74       16.00      8.45 o
   8  12   7        1.32       -1.40      7.57 o
   9  12   7        0.55       -2.56      6.86 o
  10  12   7        5.09        9.06      8.90 o
  11  12   7        2.29        2.98      9.58 o
  12  12   7       46.41       64.15     13.97 o
  13  12   7       28.96       27.79     12.86 o
  14  12   7        5.51        1.94     11.60 o
  15  12   7        0.70        8.09     12.03 o
  -6  13   7        0.61       14.37     21.20 o
  -5  13   7       15.01        1.54     17.19 o
  -4  13   7       35.45       34.50     11.77 o
  -3  13   7        5.13        5.12     11.25 o
  -2  13   7        3.97       -3.89     10.85 o
  -1  13   7       52.35       42.29     12.86 o
   0  13   7        0.15       -4.22     10.72 o
   1  13   7        1.84       12.66     11.41 o
   2  13   7      130.41      155.01     16.68 o
   3  13   7       68.32       76.44     12.58 o
   4  13   7      102.14      123.56     17.28 o
   5  13   7        4.87        5.60     10.04 o
   6  13   7      190.97      214.76     16.39 o
   7  13   7       80.62       49.90     10.46 o
   8  13   7        0.05       -2.26      8.62 o
   9  13   7        7.27        4.29      8.30 o
  10  13   7        6.49        6.98      9.86 o
  11  13   7        2.99        1.05     11.06 o
  12  13   7        2.82       -2.29     12.29 o
  13  13   7       31.28       29.75     14.06 o
  14  13   7        0.02       -2.37     12.43 o
  15  13   7        5.31        1.71     13.19 o
  -5  14   7       10.33       20.07     18.18 o
  -4  14   7        1.85       -5.81     11.69 o
  -3  14   7        6.00       11.43     12.03 o
  -2  14   7        3.97        2.15     11.52 o
  -1  14   7       37.70       37.59     13.38 o
   0  14   7        0.29        7.77     13.42 o
   1  14   7       27.61       18.27     13.69 o
   2  14   7       38.85       30.47     14.20 o
   3  14   7       15.56       34.45     14.57 o
   4  14   7        1.33       -0.98     11.57 o
   5  14   7      108.12      111.44     17.53 o
   6  14   7       10.63       13.42     11.96 o
   7  14   7        1.28       -8.50     10.61 o
   8  14   7        4.65        2.33     10.23 o
   9  14   7       25.95       16.60     10.24 o
  10  14   7       16.20       12.53     12.23 o
  11  14   7        0.53       -0.59     12.68 o
  12  14   7        5.34        4.96     13.08 o
  13  14   7       20.14        2.58     13.65 o
  14  14   7        5.98        7.65     13.81 o
  -3  15   7        0.08       12.62     13.37 o
  -2  15   7        8.95        5.98     13.56 o
  -1  15   7        4.81      -10.29     13.23 o
   0  15   7        3.96      -10.27     13.30 o
   1  15   7       25.56       20.47     14.99 o
   2  15   7        0.58       -1.61     13.67 o
   3  15   7        0.63        9.59     13.92 o
   4  15   7        9.01       14.57     14.41 o
   5  15   7       32.45       18.68     14.36 o
   6  15   7       42.56       49.72     15.73 o
   7  15   7        0.00      -14.47     11.27 o
   8  15   7       13.63       12.66     12.06 o
   9  15   7       14.36        6.54     11.47 o
  10  15   7       19.49        3.81     16.18 o
  11  15   7       79.20       69.21     24.11 o
  12  15   7        9.42        2.46     16.26 o
  13  15   7        5.52       -2.86     16.34 o
  -1  16   7        0.18       -3.46     14.22 o
   0  16   7        9.99        9.41     15.02 o
   1  16   7        8.56       14.10     15.17 o
   2  16   7       18.87       15.77     15.70 o
   3  16   7        0.33       -6.02     14.39 o
   4  16   7        7.31      -13.37     14.30 o
   5  16   7       28.89       34.11     15.89 o
   6  16   7       32.55       15.19     15.05 o
   7  16   7        0.34        5.02     13.85 o
   8  16   7        3.29      -16.01     11.58 o
   9  16   7        0.65        7.37     13.11 o
  10  16   7       16.57       34.90     19.43 o
  11  16   7       36.69       24.55     22.16 o
   1  17   7        0.09      -12.42     25.59 o
   2  17   7       22.01       17.50     16.81 o
   3  17   7       24.12       27.74     16.71 o
   4  17   7        1.85       -4.64     15.16 o
   5  17   7        8.49        1.64     15.31 o
   6  17   7        6.60       -1.08     14.84 o
   7  17   7       10.83       14.15     15.74 o
   8  17   7        0.21       -7.47     14.18 o
   9  17   7        0.06        3.26     17.05 o
  -6 -12   8       22.74       21.48     18.91 o
  -5 -12   8        2.04       -6.72     13.23 o
  -4 -12   8        0.99        1.99     14.56 o
  -3 -12   8        4.01        0.37     14.94 o
  -2 -12   8        6.07       -1.22     15.25 o
  -1 -12   8        8.75       19.05     16.38 o
   0 -12   8       17.78       23.77     16.47 o
   1 -12   8       16.75       -2.28     15.93 o
  -8 -11   8        0.26        5.95     19.75 o
  -7 -11   8        0.89       -5.69     19.14 o
  -6 -11   8        8.07       13.60     17.47 o
  -5 -11   8        7.87       10.78     12.88 o
  -4 -11   8        1.43      -11.40     12.02 o
  -3 -11   8       17.10       16.01     13.31 o
  -2 -11   8       10.40       11.82     14.91 o
  -1 -11   8        4.22        9.99     14.83 o
   0 -11   8        1.00       15.86     15.66 o
   1 -11   8      164.28      142.72     21.25 o
   2 -11   8        9.70       10.28     15.77 o
   3 -11   8        0.13      -12.08     14.80 o
   4 -11   8       73.08       63.70     19.15 o
 -10 -10   8       14.63       21.00     13.58 o
  -9 -10   8        1.21       12.79     13.09 o
  -8 -10   8        1.64       -9.91     12.35 o
  -7 -10   8       29.25       46.72     15.11 o
  -6 -10   8        1.82      -13.75     12.32 o
  -5 -10   8       73.63       80.90     13.42 o
  -4 -10   8       70.88       83.14     14.71 o
  -3 -10   8       65.59       72.63     14.59 o
  -2 -10   8       52.65       58.56     14.33 o
  -1 -10   8       71.12       79.79     17.16 o
   0 -10   8      105.95      107.70     18.70 o
   1 -10   8       94.17       88.67     18.06 o
   2 -10   8        1.01       -6.90     13.60 o
   3 -10   8       19.62       26.58     15.59 o
   4 -10   8      103.88      114.20     19.73 o
   5 -10   8        2.02       13.84     15.15 o
   6 -10   8       21.34       22.53     16.03 o
 -11  -9   8        4.84       18.16     12.57 o
 -10  -9   8        5.43       -3.40     11.53 o
  -9  -9   8        0.74       -1.18     12.02 o
  -8  -9   8        6.90        1.24     11.70 o
  -7  -9   8        0.91      -13.47     11.27 o
  -6  -9   8       10.21       17.86     11.66 o
  -5  -9   8        0.48       -9.47      7.94 o
  -4  -9   8        4.42        9.43     10.21 o
  -3  -9   8      117.03      139.98     16.17 o
  -2  -9   8      179.95      186.10     17.79 o
  -1  -9   8      146.43      152.72     17.00 o
   0  -9   8       71.76       62.78     14.19 o
   1  -9   8       59.35       53.48     15.90 o
   2  -9   8        1.93       -1.14     13.29 o
   3  -9   8        2.36       -7.86     13.13 o
   4  -9   8       19.71       20.13     14.70 o
   5  -9   8       18.93       26.07     15.36 o
   6  -9   8        0.08       -6.09     13.71 o
   7  -9   8        5.52        6.06     14.44 o
 -12  -8   8        9.38       18.86      9.28 o
 -11  -8   8        4.27        0.88      8.90 o
 -10  -8   8        0.52       -2.65      9.34 o
  -9  -8   8       13.62        4.74      9.95 o
  -8  -8   8        1.45        0.37     10.79 o
  -7  -8   8       12.67       10.04     11.42 o
  -6  -8   8        1.74        2.45      9.23 o
  -5  -8   8       29.40       24.16      8.36 o
  -4  -8   8        6.21        9.06      8.58 o
  -3  -8   8       13.07       15.51      9.11 o
  -2  -8   8       90.96       94.77     13.00 o
  -1  -8   8        2.63       -5.18     10.50 o
   0  -8   8      241.87      239.32     19.09 o
   1  -8   8       88.19       87.98     14.51 o
   2  -8   8       53.56       47.99     15.21 o
   3  -8   8        0.98        1.11     11.38 o
   4  -8   8        2.32        0.80     11.29 o
   5  -8   8       19.32       38.41     13.42 o
   6  -8   8        7.66       -3.59     11.76 o
   7  -8   8        0.32        1.97     12.05 o
   8  -8   8       38.24       60.88     15.57 o
   9  -8   8       31.60       29.89     19.48 o
 -12  -7   8        4.30       -0.84      7.92 o
 -11  -7   8        0.04        3.37      7.94 o
 -10  -7   8        1.81       -2.44      8.16 o
  -9  -7   8        0.08        2.38      8.34 o
  -8  -7   8        2.36        5.34      8.67 o
  -7  -7   8       62.62       65.27      9.95 o
  -6  -7   8       78.89       85.29      9.95 o
  -5  -7   8      121.58      117.65     10.76 o
  -4  -7   8        2.11       -3.56      7.26 o
  -3  -7   8       10.24        7.20      7.86 o
  -2  -7   8      155.12      185.02     13.48 o
  -1  -7   8      196.24      205.89     14.14 o
   0  -7   8      155.47      186.52     15.50 o
   1  -7   8       38.72       47.73     11.49 o
   2  -7   8      165.94      154.77     15.09 o
   3  -7   8      358.75      344.32     21.18 o
   4  -7   8       44.28       48.25     12.96 o
   5  -7   8        5.34       18.94     12.02 o
   6  -7   8       58.13       48.90     13.42 o
   7  -7   8        6.77        5.49     11.52 o
   8  -7   8        0.02       -4.45     11.13 o
   9  -7   8       30.91       30.87     18.48 o
  10  -7   8        0.05       -1.18     20.79 o
 -13  -6   8       44.37       51.20     13.41 o
 -12  -6   8        2.94       13.88     11.65 o
 -11  -6   8       25.18       29.32     12.10 o
 -10  -6   8        3.36        0.69      7.06 o
  -9  -6   8        2.46       -1.43      7.35 o
  -8  -6   8       42.54       42.55      9.11 o
  -7  -6   8      275.75      254.66     13.46 o
  -6  -6   8       18.78       16.11      7.58 o
  -5  -6   8       29.30       41.35      8.26 o
  -4  -6   8      114.49      127.60      8.12 o
  -3  -6   8       83.87       87.22      7.75 o
  -2  -6   8      298.32      329.44     11.71 o
  -1  -6   8       19.50        8.67      5.95 o
   0  -6   8        8.89        5.64      5.89 o
   1  -6   8        1.13        4.80      6.75 o
   2  -6   8       20.78       35.40      9.19 o
   3  -6   8      530.14      535.30     20.20 o
   4  -6   8      254.67      240.49     16.99 o
   5  -6   8       12.92       14.12     10.23 o
   6  -6   8        1.89       -0.02      9.96 o
   7  -6   8       24.91       22.13     10.80 o
   8  -6   8        0.00       -7.36     10.54 o
   9  -6   8       34.77       22.27     17.24 o
  10  -6   8        0.39       -1.72     16.11 o
  11  -6   8        7.89       17.31     20.51 o
 -13  -5   8        0.07        5.07     10.67 o
 -12  -5   8        4.09       -1.88     10.63 o
 -11  -5   8        5.53       16.98     11.13 o
 -10  -5   8        9.00        1.10     10.35 o
  -9  -5   8        0.18       -5.64      6.11 o
  -8  -5   8       30.37       15.78      7.50 o
  -7  -5   8       10.56        9.43      6.37 o
  -6  -5   8       44.82       33.24      7.07 o
  -5  -5   8        9.62       14.95      6.68 o
  -4  -5   8      965.72     1010.35     13.95 o
  -3  -5   8      155.03      163.17      8.05 o
  -2  -5   8       10.09        2.53      4.44 o
  -1  -5   8       84.64      107.20      7.30 o
   0  -5   8        2.96       -0.32      5.28 o
   1  -5   8      130.17      144.70      8.76 o
   2  -5   8      226.65      218.65     10.69 o
   3  -5   8      335.72      334.73     12.47 o
   4  -5   8       84.63       80.37      7.72 o
   5  -5   8        6.49       -0.94      8.08 o
   6  -5   8       88.03       91.11     11.35 o
   7  -5   8       58.52       49.95     10.18 o
   8  -5   8        6.89       13.24      9.05 o
   9  -5   8        4.27       -5.79     10.18 o
  10  -5   8        1.65       24.23     12.70 o
  11  -5   8       12.25       22.98     17.52 o
  12  -5   8        2.71        3.10     17.50 o
 -13  -4   8        0.53       -2.73      9.67 o
 -12  -4   8      117.98      154.91     14.87 o
 -11  -4   8       24.90       46.71     11.62 o
 -10  -4   8        9.78        8.30     10.08 o
  -9  -4   8       10.57        4.86      9.94 o
  -8  -4   8       67.77       62.74      9.05 o
  -7  -4   8      369.22      361.61     11.47 o
  -6  -4   8      191.94      233.83     10.40 o
  -5  -4   8      156.43      162.24      9.46 o
  -4  -4   8      499.76      485.11      9.86 o
  -3  -4   8        0.35       -0.36      4.01 o
  -2  -4   8        1.84       -4.64      4.53 o
  -1  -4   8      311.32      303.57      9.64 o
   0  -4   8       25.05       25.24      5.59 o
   1  -4   8       90.93      100.51      7.06 o
   2  -4   8      279.07      314.90     10.57 o
   3  -4   8      254.85      290.79     10.67 o
   4  -4   8      440.43      488.84     12.84 o
   5  -4   8       58.49       44.93      6.65 o
   6  -4   8      261.65      215.23     13.09 o
   7  -4   8       52.03       44.68      9.05 o
   8  -4   8        0.20        8.20      8.25 o
   9  -4   8       12.35        6.02     10.05 o
  10  -4   8        6.27        1.56     11.34 o
  11  -4   8        5.19        8.29     12.91 o
  12  -4   8       29.83       42.71     15.41 o
  13  -4   8       66.71       55.55     16.40 o
 -13  -3   8        0.11      -10.64     10.86 o
 -12  -3   8        7.06        7.59      9.82 o
 -11  -3   8       23.50       31.43     10.53 o
 -10  -3   8        0.43        4.50      8.39 o
  -9  -3   8       15.96       14.03      8.76 o
  -8  -3   8      236.81      196.22     14.17 o
  -7  -3   8      681.00      681.90     14.39 o
  -6  -3   8      429.00      356.31     10.76 o
  -5  -3   8       15.79       12.53      5.93 o
  -4  -3   8        6.73        9.11      4.97 o
  -3  -3   8       83.71       73.97      5.76 o
  -2  -3   8      251.42      258.19      8.52 o
  -1  -3   8       82.10       87.41      6.31 o
   0  -3   8      202.07      198.53      8.13 o
   1  -3   8       38.07       33.17      5.23 o
   2  -3   8        0.97       -0.75      4.37 o
   3  -3   8      141.83      120.06      7.31 o
   4  -3   8      240.84      261.46     10.40 o
   5  -3   8       11.19       12.99      5.28 o
   6  -3   8      212.25      244.35     10.46 o
   7  -3   8        9.11        2.35      6.67 o
   8  -3   8      251.33      251.10     12.31 o
   9  -3   8        0.67       -5.80      8.42 o
  10  -3   8      105.69       91.35     13.81 o
  11  -3   8        4.99       -2.30     12.12 o
  12  -3   8       28.01       17.80     13.11 o
  13  -3   8       12.80       11.61     14.20 o
 -14  -2   8        3.62       14.10     13.57 o
 -13  -2   8       14.03       26.04     11.59 o
 -12  -2   8        0.00       -5.47      8.98 o
 -11  -2   8        8.08       11.04      8.51 o
 -10  -2   8       36.28       47.82      9.62 o
  -9  -2   8        1.23        0.71      8.12 o
  -8  -2   8      113.34      130.35     11.91 o
  -7  -2   8      287.89      281.99     12.38 o
  -6  -2   8      933.15     1000.31     13.83 o
  -5  -2   8      202.59      222.24      8.82 o
  -4  -2   8       24.23       41.98      5.44 o
  -3  -2   8      464.35      489.97      9.65 o
  -2  -2   8        9.39       16.32      4.44 o
  -1  -2   8      849.21      880.71     14.35 o
   0  -2   8       78.62       97.61      5.89 o
   1  -2   8      376.73      415.35     10.00 o
   2  -2   8       19.03       23.18      4.47 o
   3  -2   8        7.73        5.56      3.97 o
   4  -2   8      399.88      415.53     11.14 o
   5  -2   8       64.76       54.07      6.07 o
   6  -2   8      125.78      119.25      7.41 o
   7  -2   8       63.25       66.81      6.71 o
   8  -2   8       65.54       68.69      7.28 o
   9  -2   8        7.27        5.68      7.58 o
  10  -2   8      144.90      130.86     11.28 o
  11  -2   8      168.23      155.56     15.94 o
  12  -2   8       52.78       41.40     13.66 o
  13  -2   8        0.52      -11.64     12.21 o
  14  -2   8       12.89       22.61     14.03 o
 -14  -1   8        0.55       -7.26     19.33 o
 -13  -1   8        0.29       -0.34     10.37 o
 -12  -1   8        2.35       -2.36      8.66 o
 -11  -1   8       24.94       21.53      8.55 o
 -10  -1   8       41.80       42.76      9.18 o
  -9  -1   8        3.35        4.42      7.81 o
  -8  -1   8      186.64      197.09     13.10 o
  -7  -1   8        4.64        6.01      6.38 o
  -6  -1   8     1221.49     1191.69     18.72 o
  -5  -1   8      411.04      363.05      9.69 o
  -4  -1   8      177.78      225.84      7.87 o
  -3  -1   8       34.11       32.72      4.38 o
  -2  -1   8       13.11       27.19      4.40 o
  -1  -1   8        2.23       -1.80      3.56 o
   0  -1   8     1625.10     1644.64     14.49 o
   1  -1   8      519.08      523.49     10.70 o
   2  -1   8       18.21       18.69      4.25 o
   3  -1   8       46.47       62.09      5.77 o
   4  -1   8        2.72        2.87      4.15 o
   5  -1   8       12.06       13.52      4.63 o
   6  -1   8        5.18        5.72      4.76 o
   7  -1   8       20.22       19.97      4.96 o
   8  -1   8       96.74      107.60      6.68 o
   9  -1   8       13.15        6.88      7.14 o
  10  -1   8       11.95        2.90      7.33 o
  11  -1   8        3.26       26.94      9.42 o
  12  -1   8      111.57      108.98     12.59 o
  13  -1   8       34.37       40.22     11.62 o
  14  -1   8        6.11        6.19     12.45 o
 -13   0   8        7.86        1.67     10.57 o
 -12   0   8       12.90       10.47      9.22 o
 -11   0   8       18.88       13.21      8.28 o
 -10   0   8       23.89       15.44      8.25 o
  -9   0   8       16.78       22.21      8.29 o
  -8   0   8      185.14      184.30     12.77 o
  -7   0   8      266.37      278.26     11.25 o
  -6   0   8      551.19      512.79     13.57 o
  -5   0   8        9.42       15.82      4.38 o
  -4   0   8       60.30       77.09      5.42 o
  -3   0   8       58.08       50.83      4.31 o
  -2   0   8       14.00        8.98      3.52 o
  -1   0   8      824.59      826.27     11.97 o
   0   0   8       87.74       89.39      5.18 o
   1   0   8      216.21      241.20      8.00 o
   2   0   8      430.26      494.96      9.23 o
   3   0   8       90.89      101.68      6.00 o
   4   0   8        1.98       -2.27      3.84 o
   5   0   8        0.17       -0.64      3.59 o
   6   0   8       28.29       26.67      4.90 o
   7   0   8        9.08        6.44      4.32 o
   8   0   8        0.13       -2.01      4.33 o
   9   0   8       33.55       46.39      7.99 o
  10   0   8        6.38        9.89      7.67 o
  11   0   8       82.55      100.48     11.26 o
  12   0   8      217.68      185.85     17.06 o
  13   0   8       17.33        8.30     11.05 o
  14   0   8        0.50       -1.03     11.73 o
  15   0   8       11.80       26.36     14.76 o
 -13   1   8       22.74       14.09     11.39 o
 -12   1   8       23.19       17.50      9.63 o
 -11   1   8        0.61        7.45      8.18 o
 -10   1   8       27.13       26.72      8.75 o
  -9   1   8      294.86      309.73     15.28 o
  -8   1   8      249.51      249.68     14.18 o
  -7   1   8      152.24      161.02      9.17 o
  -6   1   8      128.31      139.11      8.81 o
  -5   1   8       51.65       42.71      5.48 o
  -4   1   8      240.82      252.73      7.69 o
  -3   1   8      121.21      137.19      5.98 o
  -2   1   8      207.58      208.11      7.44 o
  -1   1   8        4.65        7.73      3.77 o
   0   1   8      622.04      566.12      9.61 o
   1   1   8       16.31       26.31      3.92 o
   2   1   8      598.97      638.84     10.54 o
   3   1   8        1.91        4.87      3.53 o
   4   1   8      119.77      162.23      6.38 o
   5   1   8       32.36       25.23      4.56 o
   6   1   8       40.21       43.25      5.02 o
   7   1   8        0.96       -5.47      4.09 o
   8   1   8      100.36      116.26      7.06 o
   9   1   8       85.35      101.57      9.23 o
  10   1   8      696.02      737.42     16.37 o
  11   1   8        8.34        6.12      7.52 o
  12   1   8        3.74        8.81      8.45 o
  13   1   8        0.90      -11.68      8.15 o
  14   1   8        5.71        8.27      8.79 o
  15   1   8       17.98        4.73      9.21 o
 -13   2   8        5.44        6.69     11.68 o
 -12   2   8       24.42       34.29     10.63 o
 -11   2   8      220.12      216.99     14.04 o
 -10   2   8       14.50       12.59      8.54 o
  -9   2   8      298.70      317.06     15.68 o
  -8   2   8        1.05        2.17      7.88 o
  -7   2   8       25.68       25.04      6.68 o
  -6   2   8       84.82       87.36      7.72 o
  -5   2   8        1.61        8.73      4.73 o
  -4   2   8       51.94       50.85      4.89 o
  -3   2   8      602.21      610.77     10.65 o
  -2   2   8     2458.74     2491.66     18.23 o
  -1   2   8       41.46       37.27      4.39 o
   0   2   8      383.36      399.88      8.46 o
   1   2   8      579.00      554.15      9.40 o
   2   2   8      456.59      493.29      8.99 o
   3   2   8       28.59       55.39      4.40 o
   4   2   8      276.16      293.96      7.95 o
   5   2   8      104.64      111.17      6.36 o
   6   2   8       43.14       47.58      5.29 o
   7   2   8      244.92      297.84      8.69 o
   8   2   8      164.47      170.26      7.26 o
   9   2   8        0.00        6.28      5.79 o
  10   2   8       17.93       17.27      6.59 o
  11   2   8      457.60      469.74     13.86 o
  12   2   8       29.78       27.86      8.53 o
  13   2   8       79.48       92.70     10.43 o
  14   2   8        1.08       -0.35      8.13 o
  15   2   8        0.04       -4.10      8.27 o
  16   2   8        5.83       -0.23      8.96 o
 -13   3   8        9.00       12.90     12.67 o
 -12   3   8        3.98        4.44     10.14 o
 -11   3   8      263.73      309.09     18.87 o
 -10   3   8        0.81       -3.25      8.26 o
  -9   3   8       10.12        7.97      8.47 o
  -8   3   8       86.88       75.74     10.62 o
  -7   3   8      103.02       99.75      8.73 o
  -6   3   8       23.42       29.83      6.57 o
  -5   3   8       17.32       11.90      4.53 o
  -4   3   8       24.73       28.00      4.49 o
  -3   3   8       29.62       28.25      4.17 o
  -2   3   8      158.16      173.02      6.88 o
  -1   3   8      117.95      150.48      6.50 o
   0   3   8       51.97       47.87      4.82 o
   1   3   8      166.24      197.53      6.60 o
   2   3   8      523.77      491.83      8.87 o
   3   3   8       51.80       52.58      4.29 o
   4   3   8      619.08      680.96      9.98 o
   5   3   8      151.40      146.35      6.98 o
   6   3   8      237.14      273.18      8.18 o
   7   3   8        3.00        4.51      4.24 o
   8   3   8      257.79      229.11      9.11 o
   9   3   8        8.59        7.07      5.76 o
  10   3   8      482.29      478.36     13.20 o
  11   3   8      218.39      257.62     11.33 o
  12   3   8       16.12       24.43      8.13 o
  13   3   8        0.94       -0.30      7.52 o
  14   3   8        3.40        4.11      7.86 o
  15   3   8       17.93       10.56      8.24 o
  16   3   8       10.48       15.10      8.92 o
 -12   4   8        9.20       11.32     10.82 o
 -11   4   8       86.73       98.78     13.60 o
 -10   4   8        0.37        0.19      9.89 o
  -9   4   8        8.00       -1.53      8.63 o
  -8   4   8       66.58       64.46     10.72 o
  -7   4   8       39.82       31.37      7.37 o
  -6   4   8      169.55      160.41      8.48 o
  -5   4   8       20.36       39.60      5.53 o
  -4   4   8      156.84      158.14      7.05 o
  -3   4   8      320.16      341.88      7.70 o
  -2   4   8        4.03       -0.46      3.06 o
  -1   4   8      448.66      465.50     10.30 o
   0   4   8        7.21        0.45      3.12 o
   1   4   8      182.26      218.54      7.21 o
   2   4   8      179.19      200.75      6.75 o
   3   4   8      379.81      386.40      8.48 o
   4   4   8       17.20       21.28      4.27 o
   5   4   8        6.27        4.06      3.80 o
   6   4   8     1093.98     1094.98     13.11 o
   7   4   8      215.33      196.80      7.48 o
   8   4   8       57.78       71.07      5.51 o
   9   4   8      113.37      123.25      7.60 o
  10   4   8      444.04      441.55     12.74 o
  11   4   8      626.02      631.10     14.39 o
  12   4   8      106.60      121.15      9.50 o
  13   4   8        0.45        3.18      7.14 o
  14   4   8        5.78        9.11      7.37 o
  15   4   8        4.38        5.66      7.54 o
  16   4   8       14.72        6.07      9.22 o
 -12   5   8        7.14       14.42     11.80 o
 -11   5   8       25.18       24.05     13.74 o
 -10   5   8       22.52       15.21     13.17 o
  -9   5   8       14.44       19.58     12.66 o
  -8   5   8       18.04       17.93      7.66 o
  -7   5   8      185.33      164.83      9.65 o
  -6   5   8        0.59       -0.24      5.60 o
  -5   5   8      303.43      298.95     11.26 o
  -4   5   8       29.95       22.51      5.59 o
  -3   5   8       31.49       37.51      4.77 o
  -2   5   8        0.23       -1.48      3.83 o
  -1   5   8      661.05      644.39     11.22 o
   0   5   8        0.11        4.24      3.98 o
   1   5   8       42.05       44.91      4.62 o
   2   5   8     1089.70     1053.29     12.09 o
   3   5   8      223.08      257.88      7.80 o
   4   5   8       20.18       13.21      4.04 o
   5   5   8       85.25       89.93      6.07 o
   6   5   8      766.09      820.89     11.85 o
   7   5   8        6.20        3.80      4.16 o
   8   5   8      236.28      261.01      8.30 o
   9   5   8      639.80      567.09     12.35 o
  10   5   8       71.48       74.14      7.66 o
  11   5   8        1.60       -8.12      5.96 o
  12   5   8       35.57       30.42      7.38 o
  13   5   8       37.38       31.61      7.68 o
  14   5   8       12.39       14.28      7.40 o
  15   5   8        8.49       19.58      9.04 o
  16   5   8        4.48       -7.79      8.70 o
 -12   6   8       19.34       20.36     15.10 o
 -11   6   8       38.63       49.41      9.06 o
 -10   6   8       18.17       18.76      7.97 o
  -9   6   8       35.48       32.70      8.40 o
  -8   6   8        7.35        3.57      7.36 o
  -7   6   8        5.99        7.58      7.05 o
  -6   6   8      225.01      234.06     10.84 o
  -5   6   8        7.01        8.97      6.58 o
  -4   6   8      222.46      219.14      9.59 o
  -3   6   8       89.01       86.53      5.83 o
  -2   6   8      871.64      787.42     12.47 o
  -1   6   8       88.63       88.55      6.09 o
   0   6   8      605.24      667.74     11.39 o
   1   6   8       88.18       83.20      5.42 o
   2   6   8      389.19      413.41      9.30 o
   3   6   8       80.91       89.36      5.39 o
   4   6   8        2.27        5.40      3.86 o
   5   6   8      577.99      545.14     11.20 o
   6   6   8       51.33       61.88      5.60 o
   7   6   8      173.31      169.12      8.08 o
   8   6   8       35.25       38.32      4.86 o
   9   6   8       47.52       60.09      6.71 o
  10   6   8      271.50      264.81     11.15 o
  11   6   8       43.80       47.25      7.26 o
  12   6   8        2.44        9.77      6.88 o
  13   6   8        1.59        0.01      7.06 o
  14   6   8        5.43        7.48      7.12 o
  15   6   8        1.09        1.45      8.47 o
  16   6   8       17.10       29.60     15.02 o
 -11   7   8       58.79       61.14     10.80 o
 -10   7   8       12.39       20.15      9.09 o
  -9   7   8        1.19       -2.80      8.10 o
  -8   7   8       52.39       49.51      9.52 o
  -7   7   8        3.29        2.22      7.88 o
  -6   7   8      170.25      171.86     11.04 o
  -5   7   8        2.86       -1.71      6.24 o
  -4   7   8        0.87        0.57      5.67 o
  -3   7   8      500.52      535.95     10.94 o
  -2   7   8        0.66       -3.85      4.43 o
  -1   7   8       31.33       20.06      4.74 o
   0   7   8       86.49       95.72      6.55 o
   1   7   8       82.03       58.65      5.44 o
   2   7   8       54.58       43.76      5.03 o
   3   7   8       88.51       93.25      5.95 o
   4   7   8       13.35       11.68      4.42 o
   5   7   8       16.72       31.29      4.99 o
   6   7   8       58.92       64.63      5.61 o
   7   7   8       46.92       26.18      5.11 o
   8   7   8      125.60      117.24      6.42 o
   9   7   8      129.59      125.24      8.17 o
  10   7   8       39.04       55.49      7.45 o
  11   7   8      204.72      194.17     10.25 o
  12   7   8       24.91       28.57      8.29 o
  13   7   8       59.23       74.48      9.44 o
  14   7   8       14.65        0.27      7.45 o
  15   7   8        3.37        2.69      8.61 o
  16   7   8        1.33        6.60      8.92 o
 -10   8   8        5.21        7.23     10.10 o
  -9   8   8        1.40        2.78      9.24 o
  -8   8   8        0.44        5.26      8.77 o
  -7   8   8        0.21       -1.59      8.40 o
  -6   8   8       67.88       77.33      9.48 o
  -5   8   8      246.96      253.55     13.12 o
  -4   8   8        9.25        1.92      6.19 o
  -3   8   8       88.71       85.77      6.57 o
  -2   8   8       59.91       63.05      6.30 o
  -1   8   8       60.85       51.22      6.04 o
   0   8   8       90.95      118.27      7.06 o
   1   8   8       86.41       92.24      6.38 o
   2   8   8       43.39       43.32      5.53 o
   3   8   8      907.15      951.39     13.33 o
   4   8   8      107.17      112.87      6.70 o
   5   8   8      151.48      144.53      7.39 o
   6   8   8       10.27        9.91      4.47 o
   7   8   8      263.69      241.85      8.91 o
   8   8   8      914.37      950.87     13.49 o
   9   8   8      545.14      553.76     13.68 o
  10   8   8       10.13        4.05      6.46 o
  11   8   8        0.53       -1.62      6.30 o
  12   8   8      107.64       78.73      9.99 o
  13   8   8      140.44      165.34     12.00 o
  14   8   8      105.13      121.80     11.08 o
  15   8   8        0.00        0.76      7.79 o
  16   8   8        1.27       -0.16      9.30 o
 -10   9   8        0.95      -12.47     12.18 o
  -9   9   8        1.52        4.41     12.25 o
  -8   9   8        5.82      -12.09     10.99 o
  -7   9   8       13.81       18.12     12.18 o
  -6   9   8       21.92        6.78      8.57 o
  -5   9   8       37.10       36.12      8.50 o
  -4   9   8        2.81       -2.80      5.83 o
  -3   9   8       10.96       11.15      6.36 o
  -2   9   8        4.53        7.93      5.36 o
  -1   9   8       81.34       80.51      6.96 o
   0   9   8      232.38      240.82     10.31 o
   1   9   8      348.86      379.71     10.70 o
   2   9   8      508.44      510.58     11.60 o
   3   9   8      418.83      446.38     11.39 o
   4   9   8        2.38       -0.38      4.50 o
   5   9   8        7.82        4.68      4.79 o
   6   9   8      165.10      163.95      8.70 o
   7   9   8      313.29      321.16     10.27 o
   8   9   8       11.54       11.33      5.21 o
   9   9   8      285.54      316.19     11.99 o
  10   9   8        8.48       -0.70      6.64 o
  11   9   8        7.77        4.53      7.08 o
  12   9   8        2.47       -0.61      8.23 o
  13   9   8       45.84       48.45      9.63 o
  14   9   8       44.34       47.30      9.80 o
  15   9   8        3.85       -3.82      8.05 o
  16   9   8       20.82       39.17      9.51 o
  -9  10   8        0.25       -8.50     12.79 o
  -8  10   8        8.04       -0.38     12.38 o
  -7  10   8        8.88       -0.75     12.10 o
  -6  10   8       49.68       59.59     13.27 o
  -5  10   8        2.78       -1.24      9.36 o
  -4  10   8        0.02        7.57      7.47 o
  -3  10   8        0.20       -1.41      7.24 o
  -2  10   8        6.67       -0.70      7.19 o
  -1  10   8        7.72        5.68      5.49 o
   0  10   8      233.24      228.63     10.12 o
   1  10   8      107.21       95.63      7.65 o
   2  10   8        2.28        1.21      5.62 o
   3  10   8      135.27      146.47      8.77 o
   4  10   8      381.48      433.73     11.70 o
   5  10   8      151.09      131.22      8.14 o
   6  10   8      735.23      704.08     14.39 o
   7  10   8      105.32       97.14      7.41 o
   8  10   8        0.33        2.13      5.33 o
   9  10   8       18.73       17.51      6.46 o
  10  10   8       42.33       38.92      8.60 o
  11  10   8       67.58       81.76      9.68 o
  12  10   8       14.85       12.07      8.95 o
  13  10   8       20.61       28.17      9.51 o
  14  10   8       58.22       56.17     10.43 o
  15  10   8       15.16        9.28      9.17 o
  16  10   8        9.23       15.15      9.62 o
  -8  11   8        7.48       -0.19     13.87 o
  -7  11   8        2.07       10.80     13.17 o
  -6  11   8       20.00       28.22     13.74 o
  -5  11   8       59.58       58.02     13.52 o
  -4  11   8       64.09       68.72      9.79 o
  -3  11   8       10.23        5.58      8.45 o
  -2  11   8        0.70        6.33      8.53 o
  -1  11   8       44.11       77.80     10.76 o
   0  11   8       12.18       11.57      7.95 o
   1  11   8        7.31        8.05      7.04 o
   2  11   8       13.53       -2.70      6.74 o
   3  11   8      199.21      214.65     10.47 o
   4  11   8       54.73       61.40      7.18 o
   5  11   8      149.20      163.82      9.63 o
   6  11   8       11.48       18.52      6.21 o
   7  11   8       23.33       11.99      5.87 o
   8  11   8       55.48       49.09      8.24 o
   9  11   8      205.42      195.09     11.07 o
  10  11   8       50.35       54.87      9.35 o
  11  11   8       23.58       29.15      9.38 o
  12  11   8       30.13       23.22      9.83 o
  13  11   8       18.95       21.05      9.91 o
  14  11   8        0.06        7.30     10.19 o
  15  11   8        0.59       -2.78     10.03 o
  16  11   8        6.71        4.74     12.12 o
  -7  12   8       18.70       -1.61     20.00 o
  -6  12   8        1.61       22.69     20.66 o
  -5  12   8       39.46       37.63     17.39 o
  -4  12   8        7.13       11.45      9.26 o
  -3  12   8        0.19       -7.27      9.35 o
  -2  12   8        7.89       -3.04      9.35 o
  -1  12   8       57.47       55.53     11.83 o
   0  12   8        0.03        0.08     10.13 o
   1  12   8      114.31       90.93     13.79 o
   2  12   8       88.17       73.52     12.21 o
   3  12   8        3.19       -1.65      9.48 o
   4  12   8       45.55       37.48     10.17 o
   5  12   8      239.75      226.88     16.43 o
   6  12   8      260.44      261.33     15.43 o
   7  12   8       49.04       38.49      9.96 o
   8  12   8      195.53      214.35     14.06 o
   9  12   8       67.53       47.57      9.39 o
  10  12   8       19.11        7.10      9.75 o
  11  12   8       11.71        7.00     10.90 o
  12  12   8        1.08        0.08     11.63 o
  13  12   8        0.97        1.15     12.08 o
  14  12   8        0.19       -4.23     11.76 o
  15  12   8        7.88       -2.59     12.28 o
  -6  13   8       33.30       48.57     24.32 o
  -5  13   8        0.86        6.88     17.02 o
  -4  13   8       65.03       77.84     13.58 o
  -3  13   8        0.01       -3.87     10.78 o
  -2  13   8        5.98        2.24     10.89 o
  -1  13   8       21.93       36.31     12.56 o
   0  13   8       13.84       16.14     11.58 o
   1  13   8       20.64       22.29     11.99 o
   2  13   8        6.46        7.36     11.26 o
   3  13   8        5.50       -1.37     12.13 o
   4  13   8      146.91      143.47     16.51 o
   5  13   8       82.09      104.92     15.19 o
   6  13   8       73.35       87.35     13.16 o
   7  13   8       85.54       88.23     13.21 o
   8  13   8        0.32       -3.04      8.94 o
   9  13   8      127.21      140.20     12.43 o
  10  13   8        6.28       11.05     10.21 o
  11  13   8        0.03      -11.49     10.59 o
  12  13   8       17.67       20.09     13.52 o
  13  13   8        7.21       -4.42     12.27 o
  14  13   8        0.28        7.44     12.85 o
  15  13   8        0.04        4.73     15.33 o
  -4  14   8       17.39       29.41     13.02 o
  -3  14   8        9.06        5.65     11.96 o
  -2  14   8        2.50       -7.78     11.55 o
  -1  14   8        0.04        0.44     11.44 o
   0  14   8        5.02        2.66     12.96 o
   1  14   8       13.26       29.41     14.28 o
   2  14   8       33.85       55.14     15.33 o
   3  14   8       38.32       36.61     14.36 o
   4  14   8      120.02      109.07     20.70 o
   5  14   8       14.33       -0.64     11.58 o
   6  14   8        0.69        5.47     11.70 o
   7  14   8       52.73       76.79     14.72 o
   8  14   8       24.55       31.71     12.63 o
   9  14   8       21.03       18.51     10.52 o
  10  14   8       19.07       25.72     14.61 o
  11  14   8       32.30       18.34     12.86 o
  12  14   8        0.32      -11.24     12.64 o
  13  14   8       17.06       27.53     14.53 o
  14  14   8        3.11       -6.48     13.20 o
  -3  15   8        9.94       15.36     15.18 o
  -2  15   8        0.41        2.02     13.45 o
  -1  15   8        6.76        1.46     13.68 o
   0  15   8        5.56        3.87     13.39 o
   1  15   8        5.45       -7.34     13.72 o
   2  15   8        2.64       -1.75     13.15 o
   3  15   8       23.56       20.17     14.86 o
   4  15   8      204.31      189.54     21.30 o
   5  15   8       45.44       31.56     15.41 o
   6  15   8        0.06       -0.81     12.11 o
   7  15   8        0.24       -4.43     11.97 o
   8  15   8        6.04       -7.45     11.74 o
   9  15   8        0.14        1.78     11.44 o
  10  15   8        0.23        2.41     16.00 o
  11  15   8        0.33       -0.90     16.24 o
  12  15   8       73.21      111.11     27.15 o
  13  15   8       13.41       20.50     22.44 o
  -1  16   8        1.17        5.51     14.70 o
   0  16   8        2.29       -5.57     14.48 o
   1  16   8       14.24        0.16     14.74 o
   2  16   8       15.65       13.63     15.34 o
   3  16   8       18.54       19.81     15.39 o
   4  16   8       54.58       28.23     16.14 o
   5  16   8        8.56       10.10     14.81 o
   6  16   8       18.38       20.60     15.38 o
   7  16   8        4.17       -7.50     15.79 o
   8  16   8        3.52       -0.73     12.69 o
   9  16   8        6.05       -6.66     13.16 o
  10  16   8        1.70       -2.82     17.03 o
  11  16   8       18.39       30.98     19.68 o
   2  17   8        0.23       -4.96     15.41 o
   3  17   8       12.19        0.66     15.87 o
   4  17   8       29.36       28.92     17.26 o
   5  17   8        0.39       -0.73     15.12 o
   6  17   8        0.36       24.65     16.23 o
   7  17   8        0.79       -5.45     14.79 o
   8  17   8        2.26        0.35     16.35 o
   9  17   8        1.84       -0.04     15.45 o
  -7 -11   9        0.79       -5.09     30.89 o
  -6 -11   9        6.61       22.65     18.41 o
  -5 -11   9       10.77        3.48     12.56 o
  -4 -11   9       61.23       58.81     15.31 o
  -3 -11   9       41.00       37.90     16.48 o
  -2 -11   9        4.02       -6.84     14.10 o
  -1 -11   9       22.85       22.00     15.72 o
   0 -11   9       20.88       13.51     15.78 o
   1 -11   9       35.03       51.82     18.56 o
   2 -11   9       84.20      101.12     21.12 o
  -8 -10   9        0.06        5.03     16.08 o
  -7 -10   9        6.02        3.76     19.09 o
  -6 -10   9       28.71       20.49     17.36 o
  -5 -10   9       12.39       20.63     12.26 o
  -4 -10   9        1.28        1.19     12.38 o
  -3 -10   9       13.47        7.12     12.52 o
  -2 -10   9        7.65       -0.33     13.79 o
  -1 -10   9        6.23        9.43     14.67 o
   0 -10   9       54.17       54.69     17.05 o
   1 -10   9       55.26       65.71     18.03 o
   2 -10   9       17.91       22.03     15.90 o
   3 -10   9        6.02       16.04     15.66 o
   4 -10   9       52.80       61.07     18.50 o
   5 -10   9        7.35      -10.68     20.97 o
 -10  -9   9       10.88       14.09     13.38 o
  -9  -9   9        0.49       -2.91     12.15 o
  -8  -9   9        1.88       -4.54     12.84 o
  -7  -9   9        1.69       10.82     12.98 o
  -6  -9   9        4.42        4.04     13.01 o
  -5  -9   9        4.74        7.27      9.93 o
  -4  -9   9        0.35       -9.20     11.13 o
  -3  -9   9        0.01       -1.95     12.00 o
  -2  -9   9        6.55       -2.30     11.83 o
  -1  -9   9        6.00        1.27     12.17 o
   0  -9   9       35.20       28.62     15.12 o
   1  -9   9       58.54       61.69     17.05 o
   2  -9   9        4.59       10.00     14.41 o
   3  -9   9       35.82       18.23     15.14 o
   4  -9   9        4.20        7.82     14.93 o
   5  -9   9        2.22        3.50     14.51 o
   6  -9   9        3.63        2.76     14.70 o
 -11  -8   9        1.46        2.22     11.86 o
 -10  -8   9        9.95       19.81     12.37 o
  -9  -8   9       18.48       22.97     12.78 o
  -8  -8   9        0.00       -0.82     11.50 o
  -7  -8   9        4.85        2.65     12.13 o
  -6  -8   9       74.17       68.91     13.43 o
  -5  -8   9        5.61        5.40      9.98 o
  -4  -8   9      153.59      158.24     14.58 o
  -3  -8   9       37.02       27.83     11.16 o
  -2  -8   9      232.22      264.73     19.92 o
  -1  -8   9       52.82       59.22     14.00 o
   0  -8   9       34.42       26.80     13.05 o
   1  -8   9      196.84      192.59     20.75 o
   2  -8   9      123.73      100.26     18.07 o
   3  -8   9       67.92       53.10     16.14 o
   4  -8   9        2.49        4.74     13.62 o
   5  -8   9        4.74       -5.50     13.29 o
   6  -8   9        2.04       -3.91     13.55 o
   7  -8   9        2.44      -14.70     13.55 o
   8  -8   9        8.43        4.67     15.48 o
 -11  -7   9        5.60       14.07      9.83 o
 -10  -7   9        0.01       -0.84      9.61 o
  -9  -7   9        0.14       -2.08      9.73 o
  -8  -7   9       14.06        0.25     10.90 o
  -7  -7   9        0.11        1.23     11.35 o
  -6  -7   9        1.08        0.16     10.14 o
  -5  -7   9       83.09       88.68     12.44 o
  -4  -7   9       32.51       51.38      9.82 o
  -3  -7   9        1.18        7.32      8.73 o
  -2  -7   9      408.00      437.08     20.54 o
  -1  -7   9       22.09       17.50     10.41 o
   0  -7   9      156.48      150.59     16.59 o
   1  -7   9       19.95       12.64     11.67 o
   2  -7   9        0.63       -3.46     12.64 o
   3  -7   9      178.40      128.34     18.27 o
   4  -7   9      153.70      146.90     17.03 o
   5  -7   9        4.85       11.86     12.00 o
   6  -7   9        6.83        0.07     11.83 o
   7  -7   9       15.59       13.54     12.98 o
   8  -7   9        2.05        1.32     12.09 o
   9  -7   9       11.95        1.41     12.04 o
 -12  -6   9       12.58       17.49     10.26 o
 -11  -6   9       13.65       12.47      8.58 o
 -10  -6   9        3.08        3.61      8.60 o
  -9  -6   9       10.53       19.04      8.80 o
  -8  -6   9       24.21       20.88      9.27 o
  -7  -6   9      138.32      115.64     12.18 o
  -6  -6   9        5.89       -2.12      7.58 o
  -5  -6   9        4.90        0.90      7.48 o
  -4  -6   9       95.40      108.69     10.26 o
  -3  -6   9       51.87       51.47      9.13 o
  -2  -6   9     1000.28     1027.31     23.35 o
  -1  -6   9       52.05       47.78     10.00 o
   0  -6   9       17.48       12.32      9.14 o
   1  -6   9        7.80       17.97     10.41 o
   2  -6   9        1.41       -0.60      9.71 o
   3  -6   9       10.08       19.90     13.36 o
   4  -6   9        6.75       -6.71     10.55 o
   5  -6   9      185.49      208.83     18.26 o
   6  -6   9        3.67       -1.24     11.24 o
   7  -6   9       17.90        5.53     12.02 o
   8  -6   9        2.01        2.59     11.45 o
   9  -6   9        6.35        4.49     11.09 o
  10  -6   9        5.81        6.48     17.46 o
 -12  -5   9      109.37      135.04     16.29 o
 -11  -5   9        0.24        3.58     11.50 o
 -10  -5   9        8.41        6.65      7.56 o
  -9  -5   9        0.90        5.14      7.77 o
  -8  -5   9        4.14       10.50      8.04 o
  -7  -5   9       33.99       33.50      9.12 o
  -6  -5   9        3.89        4.66      7.15 o
  -5  -5   9      244.00      274.15     13.39 o
  -4  -5   9       90.26      108.30      8.12 o
  -3  -5   9      142.14      130.63      9.38 o
  -2  -5   9      507.63      493.88     14.30 o
  -1  -5   9      102.82      125.76      8.41 o
   0  -5   9      570.48      556.71     13.95 o
   1  -5   9      305.00      376.44     14.43 o
   2  -5   9      132.14       95.38     10.94 o
   3  -5   9        0.11       -4.79      9.34 o
   4  -5   9        1.44        2.47     10.67 o
   5  -5   9       41.70       53.64     11.67 o
   6  -5   9        3.05       -0.41      9.93 o
   7  -5   9        7.68        4.12     10.26 o
   8  -5   9        6.25        2.36     11.04 o
   9  -5   9        2.55       -3.83      9.56 o
  10  -5   9        2.96       22.91     16.85 o
  11  -5   9       28.55       37.25     21.74 o
 -13  -4   9        3.58       -6.63     15.65 o
 -12  -4   9        6.50       13.26     10.91 o
 -11  -4   9        8.12       12.08     11.08 o
 -10  -4   9       15.78       18.02     11.56 o
  -9  -4   9        5.64       -0.21      6.73 o
  -8  -4   9        3.27        7.68      7.53 o
  -7  -4   9        8.11       15.50      8.15 o
  -6  -4   9        4.49       -1.98      6.21 o
  -5  -4   9      518.91      500.04     14.44 o
  -4  -4   9      139.93      126.95      7.88 o
  -3  -4   9       28.45       36.87      5.96 o
  -2  -4   9        3.60       10.03      5.26 o
  -1  -4   9      273.55      330.54     10.91 o
   0  -4   9      120.00      118.27      8.06 o
   1  -4   9      376.62      426.08     11.88 o
   2  -4   9      254.88      305.08     11.78 o
   3  -4   9        0.18       -2.57      5.44 o
   4  -4   9        4.22       10.16      6.32 o
   5  -4   9       99.43       79.27     11.74 o
   6  -4   9      309.72      288.65     15.98 o
   7  -4   9        8.08        6.14      8.81 o
   8  -4   9        0.83        5.87      8.93 o
   9  -4   9       75.39       61.19      9.98 o
  10  -4   9       12.12       -2.08     13.52 o
  11  -4   9        7.53      -13.32     15.59 o
  12  -4   9        5.07       -9.75     16.69 o
 -13  -3   9        0.02        1.72     12.29 o
 -12  -3   9       63.00       56.62     12.70 o
 -11  -3   9        3.15        8.46     10.41 o
 -10  -3   9        0.10        5.35     10.37 o
  -9  -3   9       67.23       64.74     12.66 o
  -8  -3   9        3.00        9.06      6.38 o
  -7  -3   9      732.88      733.19     16.20 o
  -6  -3   9       14.10        2.41      6.33 o
  -5  -3   9      179.17      193.63     10.80 o
  -4  -3   9      129.59      126.31      8.53 o
  -3  -3   9      336.65      313.81      9.46 o
  -2  -3   9       18.71       13.49      5.14 o
  -1  -3   9      178.73      216.38      9.05 o
   0  -3   9      289.77      259.35     10.06 o
   1  -3   9      504.42      514.53     12.21 o
   2  -3   9      358.23      387.96     11.65 o
   3  -3   9        6.27        3.78      4.94 o
   4  -3   9       92.27       66.34      7.14 o
   5  -3   9      275.90      300.79     11.71 o
   6  -3   9      238.30      211.00     13.85 o
   7  -3   9       27.16       27.12      9.05 o
   8  -3   9       12.04       19.69      8.83 o
   9  -3   9       17.61       16.13      8.03 o
  10  -3   9       29.34       31.30     12.48 o
  11  -3   9       55.63       27.90     13.95 o
  12  -3   9       26.02       40.37     15.22 o
  13  -3   9        0.01        9.71     14.38 o
 -13  -2   9       28.81       36.13     13.28 o
 -12  -2   9        0.75        2.85     10.00 o
 -11  -2   9       20.89       19.44     10.81 o
 -10  -2   9       47.23       46.91     11.59 o
  -9  -2   9       67.46       58.52     10.77 o
  -8  -2   9      212.64      213.73     14.86 o
  -7  -2   9      838.05      844.03     15.53 o
  -6  -2   9       62.27       72.74      7.35 o
  -5  -2   9        7.66        1.91      5.72 o
  -4  -2   9      165.63      177.16      8.95 o
  -3  -2   9       12.56       13.86      4.87 o
  -2  -2   9      128.05      168.76      7.75 o
  -1  -2   9      287.78      250.79     10.08 o
   0  -2   9      567.57      583.38     11.90 o
   1  -2   9      101.34      125.47      7.38 o
   2  -2   9       73.10       72.17      6.04 o
   3  -2   9        1.04        1.05      4.56 o
   4  -2   9       84.10       77.22      6.97 o
   5  -2   9      116.95      126.42      7.71 o
   6  -2   9        0.66       -4.25      5.52 o
   7  -2   9       34.93       24.93      7.81 o
   8  -2   9      119.33      131.93     11.51 o
   9  -2   9       11.08       15.73      9.92 o
  10  -2   9       41.70       38.20     11.14 o
  11  -2   9       11.99       10.43     12.58 o
  12  -2   9       50.76       42.48     14.26 o
  13  -2   9        3.02       -1.80     13.16 o
 -13  -1   9        0.00       -0.96     11.69 o
 -12  -1   9        1.77        2.18      9.89 o
 -11  -1   9       13.16       12.72     10.08 o
 -10  -1   9       44.14       47.82     11.23 o
  -9  -1   9       13.18       11.01      9.03 o
  -8  -1   9        0.05       -5.53      8.39 o
  -7  -1   9      253.28      197.53     13.02 o
  -6  -1   9       93.42       91.83      7.33 o
  -5  -1   9       88.14       79.45      7.25 o
  -4  -1   9      118.90      130.45      7.74 o
  -3  -1   9       29.60       35.20      4.94 o
  -2  -1   9      608.31      621.97     11.39 o
  -1  -1   9       84.76       97.68      6.76 o
   0  -1   9      792.52      794.57     12.76 o
   1  -1   9       69.94       69.61      5.99 o
   2  -1   9       13.33       10.84      4.56 o
   3  -1   9      696.55      631.23     12.41 o
   4  -1   9      183.38      156.45      7.61 o
   5  -1   9       48.57       43.36      5.86 o
   6  -1   9        0.09        0.72      4.67 o
   7  -1   9       11.27        2.70      5.22 o
   8  -1   9      116.16      115.26      9.30 o
   9  -1   9       75.10       57.33      9.88 o
  10  -1   9       52.94       46.87      9.86 o
  11  -1   9      112.85      118.41     16.31 o
  12  -1   9        4.75       -4.06     13.69 o
  13  -1   9        0.56      -10.22     13.68 o
  14  -1   9        0.36       -2.68     14.77 o
 -13   0   9        0.38        5.84     11.92 o
 -12   0   9       17.55       16.84     10.48 o
 -11   0   9        0.86       -6.04      9.45 o
 -10   0   9       30.86       24.67     10.48 o
  -9   0   9       13.73       12.21      9.02 o
  -8   0   9      489.98      468.36     18.70 o
  -7   0   9     1200.67     1091.33     20.59 o
  -6   0   9       26.34       19.00      5.48 o
  -5   0   9      110.20      120.74      7.50 o
  -4   0   9      108.83      113.56      7.22 o
  -3   0   9        1.97        3.04      4.02 o
  -2   0   9       10.30        6.21      4.09 o
  -1   0   9      647.74      620.10     11.62 o
   0   0   9       42.02       45.13      5.30 o
   1   0   9      136.46      126.75      6.83 o
   2   0   9       52.21       53.58      5.04 o
   3   0   9       97.12      122.48      6.51 o
   4   0   9       17.32       10.94      4.62 o
   5   0   9        0.02        1.29      4.65 o
   6   0   9      189.13      196.26      8.73 o
   7   0   9       21.53       21.74      5.50 o
   8   0   9      178.23      166.94      8.11 o
   9   0   9       69.38       59.78      9.01 o
  10   0   9       14.63       24.05      8.25 o
  11   0   9       34.07       34.68      9.46 o
  12   0   9       69.47       70.62     11.74 o
  13   0   9        0.80        9.66     12.46 o
  14   0   9       14.94        9.16     12.44 o
  15   0   9       13.10       23.81     28.72 o
 -13   1   9       28.66       33.85     13.22 o
 -12   1   9       36.45       45.25     11.43 o
 -11   1   9       14.98        6.02      9.76 o
 -10   1   9       30.17       50.88     11.42 o
  -9   1   9      201.84      219.79     14.57 o
  -8   1   9        8.06        2.10      8.55 o
  -7   1   9     1597.92     1657.82     26.62 o
  -6   1   9      628.01      582.55     11.67 o
  -5   1   9      210.09      205.39      8.72 o
  -4   1   9      630.37      691.03     12.64 o
  -3   1   9      173.39      154.62      6.48 o
  -2   1   9       15.23        8.34      3.70 o
  -1   1   9       53.08       61.65      5.33 o
   0   1   9       20.71       20.05      4.55 o
   1   1   9      714.75      652.18     11.28 o
   2   1   9        0.61        2.88      4.04 o
   3   1   9       91.95       77.42      5.65 o
   4   1   9       72.10       67.94      5.75 o
   5   1   9        0.00        0.96      4.46 o
   6   1   9       25.50       18.60      4.84 o
   7   1   9       37.27       32.66      5.58 o
   8   1   9        1.70        0.00      4.77 o
   9   1   9       74.26       75.30      7.94 o
  10   1   9      243.61      284.62     13.81 o
  11   1   9       16.44       28.57      9.83 o
  12   1   9       20.17       22.00     11.03 o
  13   1   9       13.88       10.68     10.72 o
  14   1   9       15.85        4.82     11.91 o
  15   1   9        0.14       -5.32     12.27 o
 -13   2   9       13.83       17.14     16.34 o
 -12   2   9        9.11        7.90     10.38 o
 -11   2   9        2.92        6.01     10.06 o
 -10   2   9        1.23       -3.86      9.59 o
  -9   2   9       32.79       32.98      9.79 o
  -8   2   9      153.83      152.48     13.20 o
  -7   2   9       85.45       76.50     10.47 o
  -6   2   9      300.32      285.78      9.83 o
  -5   2   9        0.08        0.74      4.87 o
  -4   2   9      280.34      275.50      9.54 o
  -3   2   9       52.23       43.50      4.62 o
  -2   2   9       93.73      102.71      6.44 o
  -1   2   9       49.85       55.26      5.14 o
   0   2   9       56.49       49.74      5.03 o
   1   2   9      538.48      525.41     10.26 o
   2   2   9       89.96      123.36      5.96 o
   3   2   9       63.41       57.29      4.92 o
   4   2   9      260.05      259.12      8.49 o
   5   2   9       40.50       42.21      5.30 o
   6   2   9       27.95       15.97      4.66 o
   7   2   9      121.70      110.54      6.79 o
   8   2   9       26.81       32.43      5.57 o
   9   2   9        1.82        5.34      6.38 o
  10   2   9       46.25       56.91      8.81 o
  11   2   9      177.53      195.71     11.92 o
  12   2   9      170.54      166.79     13.11 o
  13   2   9       45.45       36.50     10.35 o
  14   2   9        0.78       -2.66      9.05 o
  15   2   9       13.69       20.90     10.86 o
 -12   3   9       14.34       28.10     11.42 o
 -11   3   9      125.28      144.17     15.31 o
 -10   3   9       12.90        9.77     10.52 o
  -9   3   9      147.19      181.52     15.88 o
  -8   3   9      123.18      122.31     12.72 o
  -7   3   9       19.64        2.26      8.82 o
  -6   3   9       96.52      107.39      7.50 o
  -5   3   9       38.18       36.84      5.82 o
  -4   3   9       31.82       42.79      5.91 o
  -3   3   9       31.61       31.20      4.78 o
  -2   3   9      194.96      257.96      8.85 o
  -1   3   9      135.77      126.75      6.41 o
   0   3   9        4.04        2.16      4.10 o
   1   3   9       23.77       24.93      4.29 o
   2   3   9       31.52       29.71      4.35 o
   3   3   9       88.22       84.10      5.38 o
   4   3   9      148.94      144.83      6.40 o
   5   3   9       13.92       24.62      4.81 o
   6   3   9       79.42       98.41      6.62 o
   7   3   9       71.00       70.37      6.27 o
   8   3   9       87.63       81.27      6.15 o
   9   3   9        4.70        9.46      5.89 o
  10   3   9      171.08      170.82     10.45 o
  11   3   9       43.30       40.25      8.30 o
  12   3   9       38.39       36.04      9.48 o
  13   3   9        5.54        0.44      8.50 o
  14   3   9       32.60       42.35     10.16 o
  15   3   9        1.68       -2.50      8.94 o
  16   3   9        0.51        2.98     10.38 o
 -12   4   9       35.95       40.90     12.88 o
 -11   4   9       16.91       25.99     11.97 o
 -10   4   9       12.45       16.29     11.12 o
  -9   4   9      108.82      127.45     14.92 o
  -8   4   9       38.58       49.64     12.04 o
  -7   4   9       13.51        2.12      6.49 o
  -6   4   9       35.98       44.81      6.58 o
  -5   4   9        0.05        4.31      5.50 o
  -4   4   9        4.58        2.75      4.99 o
  -3   4   9       15.51       12.62      4.05 o
  -2   4   9        0.38        2.30      3.52 o
  -1   4   9       22.44       18.85      4.68 o
   0   4   9      691.78      660.74     11.68 o
   1   4   9      276.85      271.35      8.22 o
   2   4   9        4.87        7.67      3.95 o
   3   4   9      153.59      135.03      6.20 o
   4   4   9       13.45        7.80      4.09 o
   5   4   9      128.59      120.09      6.99 o
   6   4   9        7.64       15.47      4.55 o
   7   4   9       22.34       37.47      5.33 o
   8   4   9        0.47        3.23      4.54 o
   9   4   9        4.83        5.96      5.78 o
  10   4   9      276.44      289.11     12.26 o
  11   4   9      567.57      625.97     16.71 o
  12   4   9       67.21       52.66      9.79 o
  13   4   9       66.18       76.19     10.62 o
  14   4   9      108.81      115.89     11.78 o
  15   4   9       13.82        6.69      8.93 o
  16   4   9       19.44       36.34     10.28 o
 -12   5   9       37.41       26.59     18.49 o
 -11   5   9        8.25        4.91     11.50 o
 -10   5   9        0.03        4.91      7.96 o
  -9   5   9       18.52       17.47      7.50 o
  -8   5   9       13.79        9.73      7.48 o
  -7   5   9       27.85       16.13      7.29 o
  -6   5   9       54.70       69.64      7.71 o
  -5   5   9        1.13       -6.08      5.59 o
  -4   5   9      325.21      328.61     10.88 o
  -3   5   9      232.44      215.89      7.50 o
  -2   5   9      285.48      292.91     10.12 o
  -1   5   9      250.46      251.09      8.40 o
   0   5   9      525.07      510.16     10.63 o
   1   5   9     1501.01     1488.56     15.17 o
   2   5   9       47.87       33.53      4.73 o
   3   5   9       23.08       34.07      4.65 o
   4   5   9      243.74      290.14      9.31 o
   5   5   9       52.84       76.63      5.95 o
   6   5   9       34.91       44.56      5.36 o
   7   5   9       83.95       96.10      6.50 o
   8   5   9        0.50       -0.16      4.52 o
   9   5   9      142.76      152.36      8.82 o
  10   5   9        0.85       -5.43      6.31 o
  11   5   9        0.04       -1.39      7.03 o
  12   5   9      127.75      127.84     11.54 o
  13   5   9       10.60       -4.87      8.00 o
  14   5   9       77.08       84.87     10.81 o
  15   5   9       44.91       45.77      9.96 o
  16   5   9        1.36        2.83      9.31 o
 -11   6   9       14.50        8.54      8.67 o
 -10   6   9        0.91       -4.23      8.02 o
  -9   6   9        2.16       -8.56      8.15 o
  -8   6   9       63.88       74.95     10.62 o
  -7   6   9       10.33        8.36      8.67 o
  -6   6   9      530.28      569.75     16.71 o
  -5   6   9       76.70       67.83      8.66 o
  -4   6   9      174.14      155.45      9.49 o
  -3   6   9      474.08      503.27     10.32 o
  -2   6   9      114.53      115.46      7.16 o
  -1   6   9       46.64       42.86      5.34 o
   0   6   9      220.72      243.81      8.71 o
   1   6   9        5.66       -2.19      4.21 o
   2   6   9      332.72      329.94      9.08 o
   3   6   9       39.74       39.85      4.99 o
   4   6   9      202.24      197.21      8.15 o
   5   6   9      125.85      145.76      7.24 o
   6   6   9        7.55        8.09      4.20 o
   7   6   9        2.73        5.34      4.76 o
   8   6   9        9.94       11.96      4.91 o
   9   6   9       82.96       90.88      7.83 o
  10   6   9      159.04      151.02      9.90 o
  11   6   9       29.63       24.80      7.69 o
  12   6   9        5.72       -1.33      8.00 o
  13   6   9       33.88       36.80      9.24 o
  14   6   9        7.08        8.17      8.65 o
  15   6   9        0.47       -3.58      8.42 o
  16   6   9        2.65       10.12      9.22 o
 -11   7   9        2.89       -0.07     14.90 o
 -10   7   9        0.89      -10.42     10.82 o
  -9   7   9        1.00       -2.86      9.90 o
  -8   7   9        2.69        2.96      8.43 o
  -7   7   9        2.16        2.61      8.35 o
  -6   7   9       13.21       12.76      8.09 o
  -5   7   9       84.18       95.02      9.72 o
  -4   7   9      177.64      167.95      9.70 o
  -3   7   9      138.01      131.18      7.40 o
  -2   7   9      292.05      280.52      9.78 o
  -1   7   9       73.31       76.85      6.39 o
   0   7   9       58.68       70.34      6.12 o
   1   7   9       72.37       76.26      6.04 o
   2   7   9       56.55       59.83      5.59 o
   3   7   9        3.72       -4.08      4.47 o
   4   7   9       22.61       22.50      4.77 o
   5   7   9      318.78      340.76     10.01 o
   6   7   9        1.92        4.02      3.73 o
   7   7   9       63.83       61.72      6.13 o
   8   7   9      128.89      124.24      7.10 o
   9   7   9      460.32      496.69     14.07 o
  10   7   9      199.62      197.23     11.57 o
  11   7   9      289.47      311.89     14.29 o
  12   7   9       24.01       35.57      9.96 o
  13   7   9        0.31       -3.76      8.91 o
  14   7   9        1.00       -5.61      8.85 o
  15   7   9       13.50       15.41      9.55 o
  16   7   9        2.46        4.50      8.92 o
 -10   8   9        0.01       -4.47     12.10 o
  -9   8   9       42.51       39.68     13.18 o
  -8   8   9       11.72        9.69      9.89 o
  -7   8   9        0.46       -7.55      8.43 o
  -6   8   9      182.03      178.63     12.87 o
  -5   8   9       92.70      104.25     10.21 o
  -4   8   9       85.71       71.58      9.37 o
  -3   8   9      764.20      733.98     13.20 o
  -2   8   9      147.97      133.51      7.82 o
  -1   8   9      180.26      150.38      9.28 o
   0   8   9      642.21      635.32     13.14 o
   1   8   9       29.41       25.44      5.66 o
   2   8   9      332.64      336.80     10.07 o
   3   8   9      127.69      148.70      7.39 o
   4   8   9       87.58       87.67      6.64 o
   5   8   9      123.82      126.56      7.69 o
   6   8   9       13.78       16.51      4.60 o
   7   8   9       16.98       16.01      5.35 o
   8   8   9       34.34       36.72      5.69 o
   9   8   9       27.37       31.67      6.01 o
  10   8   9      187.11      165.74     11.26 o
  11   8   9       18.76        9.78      7.46 o
  12   8   9        1.55        5.09      8.40 o
  13   8   9       11.00       20.04      9.19 o
  14   8   9        5.29       11.22      9.01 o
  15   8   9        0.48       -5.19      8.78 o
  16   8   9        0.82       -2.20      9.11 o
  -9   9   9       15.74       10.74     12.99 o
  -8   9   9       16.91       19.26     12.85 o
  -7   9   9        4.93       -3.39     11.46 o
  -6   9   9        3.07       11.87     11.76 o
  -5   9   9        0.50        1.79      8.48 o
  -4   9   9       30.53       44.41      9.00 o
  -3   9   9       53.56       58.06      8.30 o
  -2   9   9        0.17       -0.27      6.50 o
  -1   9   9       29.59       32.78      6.56 o
   0   9   9      254.66      277.73     10.17 o
   1   9   9      234.23      234.45     10.25 o
   2   9   9      140.24      125.34      7.56 o
   3   9   9       47.84       37.71      6.07 o
   4   9   9        1.76       -0.19      4.43 o
   5   9   9      111.67      102.28      7.47 o
   6   9   9      184.63      208.62      9.24 o
   7   9   9      500.48      518.98     12.85 o
   8   9   9        1.93        2.48      4.79 o
   9   9   9        0.48        2.41      5.77 o
  10   9   9      240.69      257.18     13.45 o
  11   9   9      227.45      223.22     12.84 o
  12   9   9       13.64        1.35      8.82 o
  13   9   9       60.03       54.18     10.60 o
  14   9   9       13.15       16.07      9.46 o
  15   9   9        1.81       -5.51      9.23 o
  16   9   9        4.95        6.40     10.39 o
  -8  10   9       19.00       16.67     13.85 o
  -7  10   9        7.16       20.32     13.66 o
  -6  10   9       34.61       40.66     14.29 o
  -5  10   9        8.11        5.01     11.33 o
  -4  10   9        0.79        3.01      9.52 o
  -3  10   9        1.20       -1.57      7.70 o
  -2  10   9       44.96       54.76      9.80 o
  -1  10   9        1.30       -8.96      7.32 o
   0  10   9       37.64       32.52      6.84 o
   1  10   9       34.03       23.18      6.28 o
   2  10   9      311.07      314.41     12.51 o
   3  10   9       41.97       39.21      7.04 o
   4  10   9       57.93       57.63      6.67 o
   5  10   9       13.37       12.51      5.73 o
   6  10   9      388.12      435.92     12.96 o
   7  10   9      301.29      350.24     12.83 o
   8  10   9      313.98      281.94     12.88 o
   9  10   9       75.67       87.41      8.92 o
  10  10   9       56.76       54.55      9.38 o
  11  10   9        8.57       -0.45      7.72 o
  12  10   9      123.24      115.36     12.67 o
  13  10   9        2.81        0.32      9.37 o
  14  10   9        2.79        6.80     10.51 o
  15  10   9       19.03       25.17     11.01 o
  16  10   9        3.11       -6.21     12.06 o
  -8  11   9       21.48        7.66     21.20 o
  -7  11   9       23.77       29.77     14.74 o
  -6  11   9        1.72        2.41     13.14 o
  -5  11   9        8.91       11.79     11.71 o
  -4  11   9        6.54       16.94      7.96 o
  -3  11   9        4.91        5.09      8.44 o
  -2  11   9       26.44       24.59      9.41 o
  -1  11   9        0.65        1.55      9.29 o
   0  11   9       11.82        4.63      9.56 o
   1  11   9        8.12       -0.36      9.23 o
   2  11   9       22.01       14.28      9.18 o
   3  11   9       34.44       37.70      9.21 o
   4  11   9        9.23       13.32      8.82 o
   5  11   9      930.45      982.41     18.99 o
   6  11   9      268.58      247.11     13.97 o
   7  11   9      663.02      671.19     19.20 o
   8  11   9      144.54      157.51     11.93 o
   9  11   9       76.70       76.60      9.80 o
  10  11   9      166.68      166.88     14.73 o
  11  11   9       28.15       19.94     11.29 o
  12  11   9        7.87        5.83     11.96 o
  13  11   9        0.81       -0.34     11.56 o
  14  11   9       20.78       26.16     13.09 o
  15  11   9       54.32       51.56     14.63 o
  -7  12   9        1.49      -11.46     27.85 o
  -6  12   9        0.00      -10.45     18.74 o
  -5  12   9        0.61       -8.67     15.29 o
  -4  12   9        4.25        6.59      9.35 o
  -3  12   9        2.14        0.83     10.49 o
  -2  12   9        6.89        8.83     10.94 o
  -1  12   9       11.20        7.63     10.75 o
   0  12   9       33.35       21.31     11.62 o
   1  12   9      106.00      109.19     14.96 o
   2  12   9        1.38        7.99     10.81 o
   3  12   9       44.88       26.14     10.61 o
   4  12   9       88.04       72.04     12.33 o
   5  12   9        6.72       14.27     10.22 o
   6  12   9        0.71        2.12      9.88 o
   7  12   9       35.32       30.83      9.98 o
   8  12   9       27.50       22.60      9.58 o
   9  12   9        9.20       10.76      8.58 o
  10  12   9       34.28       23.63     10.55 o
  11  12   9        0.23        2.88     10.88 o
  12  12   9        0.22        4.82     12.06 o
  13  12   9        0.31       -7.13     11.63 o
  14  12   9        2.55        7.49     12.90 o
  15  12   9       32.76       32.75     14.56 o
  -5  13   9       13.27       22.14     18.06 o
  -4  13   9       31.89       29.05     11.69 o
  -3  13   9        9.34       -5.54     10.70 o
  -2  13   9        0.22       -5.84     11.01 o
  -1  13   9        5.01        6.87     11.25 o
   0  13   9        7.20        4.94     11.70 o
   1  13   9       55.59       63.14     13.52 o
   2  13   9       47.46       42.88     12.78 o
   3  13   9        0.22       -1.65     14.18 o
   4  13   9       42.12       61.50     13.87 o
   5  13   9       96.87      107.08     15.30 o
   6  13   9       76.84       52.06     13.05 o
   7  13   9       31.64       35.44     12.55 o
   8  13   9      436.03      480.30     21.76 o
   9  13   9       96.91      102.00     13.00 o
  10  13   9       33.87       32.06     11.69 o
  11  13   9        3.96        5.30     11.56 o
  12  13   9        5.50       -0.50     12.71 o
  13  13   9        7.09       12.07     13.17 o
  14  13   9       42.89       61.30     16.27 o
  -4  14   9       25.23       10.73     11.60 o
  -3  14   9       18.25       18.03     12.30 o
  -2  14   9       13.02       11.49     12.41 o
  -1  14   9       29.86       30.39     13.13 o
   0  14   9        0.29      -14.54     12.10 o
   1  14   9       56.57       41.58     15.17 o
   2  14   9        9.24        3.12     13.28 o
   3  14   9        7.80       10.88     13.44 o
   4  14   9        9.25        5.51     15.11 o
   5  14   9        2.14        5.40     11.99 o
   6  14   9      126.57      117.64     16.34 o
   7  14   9      171.06      181.42     17.94 o
   8  14   9        7.86       -1.80     11.74 o
   9  14   9        0.37        9.10     11.63 o
  10  14   9       18.16       38.15     11.45 o
  11  14   9       62.45       85.35     17.78 o
  12  14   9       47.63       61.22     19.00 o
  13  14   9        1.31        5.10     13.92 o
  14  14   9       17.78       11.66     21.12 o
  -2  15   9        4.01       14.23     13.98 o
  -1  15   9       12.47       10.41     14.21 o
   0  15   9        4.03       10.75     14.16 o
   1  15   9        5.58       -2.23     13.68 o
   2  15   9       24.24       -4.99     13.78 o
   3  15   9       64.72       65.91     16.87 o
   4  15   9        6.32       10.43     14.05 o
   5  15   9       39.64       34.57     17.68 o
   6  15   9        6.37        4.85     13.90 o
   7  15   9        0.30        1.18     12.34 o
   8  15   9        0.31        1.75     12.36 o
   9  15   9        0.71       -3.89     11.60 o
  10  15   9       26.80       33.83     12.85 o
  11  15   9       33.76       26.28     18.21 o
  12  15   9        1.61        2.21     20.43 o
  13  15   9       44.35       67.45     36.07 o
   0  16   9        3.57        8.43     14.89 o
   1  16   9        1.84        1.48     14.41 o
   2  16   9        0.23       -4.97     14.34 o
   3  16   9       14.11        1.58     14.75 o
   4  16   9        1.11       -4.93     14.79 o
   5  16   9        4.02       -4.38     14.59 o
   6  16   9        1.84        0.96     16.82 o
   7  16   9       19.12       17.95     15.70 o
   8  16   9        5.41      -13.15     13.54 o
   9  16   9        0.66      -11.67     12.15 o
  10  16   9        5.10       10.31     12.54 o
  11  16   9       15.71       33.08     19.63 o
   3  17   9       11.08       10.18     16.49 o
   4  17   9        1.68       12.19     16.47 o
   5  17   9       10.82        1.46     15.84 o
   6  17   9       18.26       26.63     16.82 o
   7  17   9        1.59        3.86     17.50 o
   8  17   9       20.98       11.68     15.55 o
   9  17   9        3.19       17.18     16.79 o
  -6 -10  10       29.59       23.08     18.44 o
  -5 -10  10        7.61        4.83     17.62 o
  -4 -10  10        8.63        1.79     13.67 o
  -3 -10  10       28.98       35.80     16.24 o
  -2 -10  10        0.44       -0.48     14.55 o
  -1 -10  10       24.77       14.31     15.56 o
   0 -10  10        3.78        9.30     15.75 o
   1 -10  10        8.08       -4.02     15.39 o
   2 -10  10       61.77       65.60     19.36 o
   3 -10  10        5.64        2.62     16.31 o
  -8  -9  10       36.07       36.87     17.91 o
  -7  -9  10        4.49        3.29     19.60 o
  -6  -9  10        0.65       -2.51     15.53 o
  -5  -9  10        1.14      -20.33     15.07 o
  -4  -9  10        4.47       -3.55     11.57 o
  -3  -9  10       38.00       41.15     13.98 o
  -2  -9  10        9.86       -1.80     12.29 o
  -1  -9  10       27.21       43.00     16.04 o
   0  -9  10       40.23       37.46     16.38 o
   1  -9  10       33.41       14.22     15.05 o
   2  -9  10       15.93       23.15     16.01 o
   3  -9  10       78.04       76.15     19.22 o
   4  -9  10       18.64       10.12     15.70 o
   5  -9  10        0.12       -9.62     15.21 o
  -9  -8  10        9.64       21.78     14.03 o
  -8  -8  10        3.84       20.00     13.45 o
  -7  -8  10       30.12       48.31     15.10 o
  -6  -8  10        7.67       -5.70     11.37 o
  -5  -8  10        1.75        0.79     12.94 o
  -4  -8  10        9.79       11.52     11.36 o
  -3  -8  10       68.12       69.66     14.30 o
  -2  -8  10       33.14       34.56     13.16 o
  -1  -8  10       36.59       48.98     14.22 o
   0  -8  10       17.38       28.08     14.59 o
   1  -8  10       53.04       45.54     16.21 o
   2  -8  10       70.04       55.46     16.61 o
   3  -8  10        0.43       -6.85     13.71 o
   4  -8  10        2.72        1.90     14.57 o
   5  -8  10        0.00        2.01     14.38 o
   6  -8  10        0.28        5.99     14.78 o
   7  -8  10        0.88       -3.40     14.40 o
 -10  -7  10        0.31       11.10     12.29 o
  -9  -7  10       63.86       94.60     15.57 o
  -8  -7  10       28.04       52.84     14.55 o
  -7  -7  10      101.10      122.17     16.85 o
  -6  -7  10        6.22        8.58     11.45 o
  -5  -7  10      165.73      170.66     15.81 o
  -4  -7  10        1.48       -2.85      9.16 o
  -3  -7  10       98.67       60.39     12.17 o
  -2  -7  10       17.27       16.11     12.06 o
  -1  -7  10       90.54       73.97     14.41 o
   0  -7  10      232.98      229.33     19.30 o
   1  -7  10        5.14       13.93     13.62 o
   2  -7  10       36.12       43.85     15.57 o
   3  -7  10       63.77       62.24     16.12 o
   4  -7  10       15.70       21.31     14.45 o
   5  -7  10        0.34       -8.91     13.51 o
   6  -7  10        0.53        1.74     14.17 o
   7  -7  10       10.49       15.37     14.50 o
   8  -7  10       16.62       20.09     14.80 o
 -11  -6  10        6.68       11.53     10.34 o
 -10  -6  10       17.09       20.22     10.65 o
  -9  -6  10        0.16        5.91     10.32 o
  -8  -6  10        8.94        1.56     11.47 o
  -7  -6  10        0.79       -5.23     10.87 o
  -6  -6  10       50.34       71.90     13.07 o
  -5  -6  10        0.57       10.01      9.56 o
  -4  -6  10        0.15        2.51      8.04 o
  -3  -6  10       92.51       88.70     11.30 o
  -2  -6  10        8.04        5.83      9.89 o
  -1  -6  10       33.65       27.04     10.98 o
   0  -6  10       37.59       43.70     13.08 o
   1  -6  10      137.99      128.00     15.95 o
   2  -6  10      504.98      496.07     24.29 o
   3  -6  10       88.49      132.04     18.20 o
   4  -6  10       63.49       64.00     15.83 o
   5  -6  10       29.06       34.98     14.65 o
   6  -6  10       14.52        7.93     12.04 o
   7  -6  10        6.03        2.52     11.98 o
   8  -6  10        0.05       -2.23     11.98 o
   9  -6  10       16.96       10.54     13.05 o
 -11  -5  10       38.06       48.38      9.90 o
 -10  -5  10        0.28       -1.47      8.49 o
  -9  -5  10        0.29       -2.06      8.62 o
  -8  -5  10       18.33        8.02      8.94 o
  -7  -5  10        7.19       -5.76      8.47 o
  -6  -5  10       28.35       22.94      8.88 o
  -5  -5  10       51.85       54.48      9.23 o
  -4  -5  10      211.60      193.52     11.81 o
  -3  -5  10      525.67      510.41     17.32 o
  -2  -5  10      518.60      550.54     18.90 o
  -1  -5  10      146.01      147.46     12.73 o
   0  -5  10       47.11       58.24     11.58 o
   1  -5  10      276.76      316.88     17.43 o
   2  -5  10       13.70       14.74     10.83 o
   3  -5  10        0.48        1.45     10.04 o
   4  -5  10       63.98       56.19     13.45 o
   5  -5  10      277.12      263.89     22.30 o
   6  -5  10       23.46       29.09     13.39 o
   7  -5  10        0.69       -1.97     11.17 o
   8  -5  10        7.88        7.73     11.64 o
   9  -5  10        0.68        1.18     12.05 o
  10  -5  10       16.04       29.62     18.81 o
 -12  -4  10       20.69       21.85     12.52 o
 -11  -4  10        0.11      -10.95      8.63 o
 -10  -4  10        0.31        4.90      7.78 o
  -9  -4  10        1.37       -5.94      7.97 o
  -8  -4  10       61.16       47.04      9.67 o
  -7  -4  10       25.53        9.90      8.61 o
  -6  -4  10        0.47       -1.24      7.16 o
  -5  -4  10      278.64      279.96     13.80 o
  -4  -4  10        8.59       10.30      6.56 o
  -3  -4  10      310.68      390.74     14.05 o
  -2  -4  10       64.15       47.96      8.30 o
  -1  -4  10       10.52       20.93      6.04 o
   0  -4  10       14.00        8.42      6.49 o
   1  -4  10      141.03      154.69     12.41 o
   2  -4  10       10.35       10.90      8.40 o
   3  -4  10      285.82      310.01     17.19 o
   4  -4  10       54.95       45.28     10.64 o
   5  -4  10        2.14       -1.91      9.72 o
   6  -4  10        0.03       -1.62     11.65 o
   7  -4  10       12.78       11.54     12.43 o
   8  -4  10        2.64       -4.22     11.58 o
   9  -4  10        2.49        3.17     10.47 o
  10  -4  10        0.45        3.96     16.43 o
  11  -4  10        0.62       -4.83     18.86 o
 -12  -3  10        2.06       -6.65     11.14 o
 -11  -3  10        0.44       -2.00     10.87 o
 -10  -3  10        0.16        0.76      8.43 o
  -9  -3  10        9.58       10.67      7.69 o
  -8  -3  10        7.09       15.18      8.02 o
  -7  -3  10       24.43       16.33      8.37 o
  -6  -3  10      102.99       98.68      9.52 o
  -5  -3  10      219.99      219.90     12.29 o
  -4  -3  10       95.32       79.84      8.29 o
  -3  -3  10       74.21       73.00      6.67 o
  -2  -3  10       21.43       25.67      6.00 o
  -1  -3  10      727.25      711.70     14.96 o
   0  -3  10      139.73      183.91      9.48 o
   1  -3  10       22.65       20.96      6.29 o
   2  -3  10      201.66      185.99      9.95 o
   3  -3  10      403.13      434.00     15.50 o
   4  -3  10      621.70      652.64     21.02 o
   5  -3  10       30.51       30.03     10.49 o
   6  -3  10        0.31        0.69      9.55 o
   7  -3  10       48.79       36.45     10.98 o
   8  -3  10       18.15       13.65     10.85 o
   9  -3  10        2.53       -2.47     10.07 o
  10  -3  10       20.67       38.68     18.32 o
  11  -3  10        5.63       -3.74     19.27 o
  12  -3  10        1.11        2.73     27.56 o
 -12  -2  10       13.83       14.68     11.86 o
 -11  -2  10        0.32      -10.59     10.74 o
 -10  -2  10        1.88        0.88     10.66 o
  -9  -2  10       25.38       28.14      8.99 o
  -8  -2  10       45.14       34.14      8.29 o
  -7  -2  10        0.17        3.95      7.44 o
  -6  -2  10       33.63       36.01      7.53 o
  -5  -2  10      127.22      120.31      9.22 o
  -4  -2  10      189.68      223.01     10.47 o
  -3  -2  10        3.17       -3.20      4.95 o
  -2  -2  10       24.51       24.44      5.57 o
  -1  -2  10       46.17       71.23      6.67 o
   0  -2  10     1035.98      999.95     16.10 o
   1  -2  10      692.11      734.70     14.39 o
   2  -2  10      533.34      528.20     13.02 o
   3  -2  10       86.13       84.27      8.35 o
   4  -2  10       74.92       63.98      7.19 o
   5  -2  10      159.18      168.24      9.32 o
   6  -2  10        8.46       14.39      8.22 o
   7  -2  10       71.90       79.68     10.89 o
   8  -2  10        5.20       13.19      8.80 o
   9  -2  10       84.02       70.85     10.48 o
  10  -2  10        7.27        4.11     12.65 o
  11  -2  10       28.82       36.64     16.52 o
  12  -2  10       17.90       10.48     15.59 o
  13  -2  10        9.43       18.27     16.50 o
 -12  -1  10        0.16      -12.97     10.44 o
 -11  -1  10        1.06      -10.27     10.08 o
 -10  -1  10       42.75       44.74     12.24 o
  -9  -1  10        1.56        6.42     10.44 o
  -8  -1  10      156.98      146.64     10.22 o
  -7  -1  10        0.75        1.34      6.61 o
  -6  -1  10      163.20      142.57      9.23 o
  -5  -1  10       19.83       13.26      6.49 o
  -4  -1  10       14.77       14.95      5.94 o
  -3  -1  10        0.14        0.03      4.54 o
  -2  -1  10      311.01      267.12      9.33 o
  -1  -1  10        0.04        1.18      3.99 o
   0  -1  10       61.04       68.53      6.52 o
   1  -1  10      141.63      147.71      7.67 o
   2  -1  10      208.04      198.04      8.63 o
   3  -1  10     1248.24     1168.04     17.93 o
   4  -1  10       43.37       39.52      5.92 o
   5  -1  10      243.91      249.25     10.35 o
   6  -1  10       49.36       48.69      7.17 o
   7  -1  10        9.45        9.92      7.59 o
   8  -1  10       42.97       50.85      9.10 o
   9  -1  10       12.35        7.51      8.14 o
  10  -1  10       32.98       33.64     11.10 o
  11  -1  10        7.38       12.81     11.96 o
  12  -1  10       18.74       20.11     13.65 o
  13  -1  10        7.63        1.76     13.26 o
 -12   0  10        0.00       -2.31     10.71 o
 -11   0  10       19.81       32.50     11.76 o
 -10   0  10       14.33       13.57     10.72 o
  -9   0  10       13.24       22.42     10.76 o
  -8   0  10      124.65      140.96     11.69 o
  -7   0  10      123.56      129.18      9.47 o
  -6   0  10        1.89       -3.08      5.78 o
  -5   0  10        1.23       -3.15      5.67 o
  -4   0  10        4.26       12.15      5.66 o
  -3   0  10        2.25        1.48      4.37 o
  -2   0  10        1.78        0.04      4.52 o
  -1   0  10        1.95        5.36      4.56 o
   0   0  10      225.20      239.68      8.94 o
   1   0  10       30.31       30.68      5.50 o
   2   0  10        2.40        8.88      4.85 o
   3   0  10       49.96       49.30      5.85 o
   4   0  10      228.88      218.67      9.09 o
   5   0  10       52.45       57.19      6.60 o
   6   0  10      196.81      172.49      8.85 o
   7   0  10       77.40       65.82      7.60 o
   8   0  10        0.25        0.60      6.78 o
   9   0  10       57.58       65.27      8.97 o
  10   0  10        6.65        9.79      9.79 o
  11   0  10        4.34       -0.99     10.90 o
  12   0  10       57.69       56.82     14.90 o
  13   0  10       11.14       17.53     13.39 o
  14   0  10        3.10       -4.89     13.09 o
 -12   1  10       76.44       85.72     14.10 o
 -11   1  10        0.40       -6.53     10.29 o
 -10   1  10       97.00       96.52     13.83 o
  -9   1  10        9.99       10.22     10.50 o
  -8   1  10      307.01      315.62     19.90 o
  -7   1  10       25.53       22.80      6.98 o
  -6   1  10      324.02      375.72     12.13 o
  -5   1  10      375.30      378.04     12.28 o
  -4   1  10        2.05        3.84      5.27 o
  -3   1  10       23.04       14.85      4.59 o
  -2   1  10       13.75       12.43      4.51 o
  -1   1  10        0.70        0.86      4.33 o
   0   1  10        6.51        5.99      4.60 o
   1   1  10        7.88       -0.19      4.38 o
   2   1  10        0.03       -5.51      4.51 o
   3   1  10       41.62       42.60      5.45 o
   4   1  10       18.48       17.11      4.81 o
   5   1  10        3.61       -0.96      5.02 o
   6   1  10      786.39      798.49     14.96 o
   7   1  10       39.73       44.92      6.23 o
   8   1  10      240.08      283.72     11.58 o
   9   1  10       60.36       59.96      8.04 o
  10   1  10        6.07        0.39      7.77 o
  11   1  10      257.70      214.09     15.90 o
  12   1  10       43.12       38.14     13.48 o
  13   1  10       24.78       28.40     13.43 o
  14   1  10        9.17       -5.87     12.54 o
 -12   2  10       47.03       62.61     13.41 o
 -11   2  10       56.87       55.52     12.86 o
 -10   2  10       55.11       54.64     12.67 o
  -9   2  10        0.08       -3.08      9.86 o
  -8   2  10       46.65       32.88      8.87 o
  -7   2  10        1.17        2.04      6.57 o
  -6   2  10        0.43       -3.65      5.90 o
  -5   2  10      552.11      550.74     13.82 o
  -4   2  10      311.35      309.91     10.79 o
  -3   2  10       12.22       19.34      4.60 o
  -2   2  10       36.71       44.16      5.57 o
  -1   2  10       44.49       41.74      5.32 o
   0   2  10      349.20      354.05      9.85 o
   1   2  10       90.13       72.27      6.19 o
   2   2  10       18.26       16.49      4.61 o
   3   2  10      129.57      117.26      6.66 o
   4   2  10        7.58        6.73      4.33 o
   5   2  10      271.95      246.06      9.14 o
   6   2  10      762.59      755.92     14.34 o
   7   2  10      249.91      244.04      9.61 o
   8   2  10        0.35        2.07      5.05 o
   9   2  10      183.49      196.59      9.62 o
  10   2  10      407.36      426.60     16.18 o
  11   2  10        4.04        9.39      9.46 o
  12   2  10      116.07      118.08     14.48 o
  13   2  10       32.24       34.41     13.42 o
  14   2  10        1.17       -1.81     12.46 o
  15   2  10        0.87       11.08     12.83 o
 -12   3  10       11.69       15.01     12.08 o
 -11   3  10       41.48       46.22     12.88 o
 -10   3  10       17.05       16.00     11.42 o
  -9   3  10       21.21       31.18     11.86 o
  -8   3  10      199.63      192.35     11.31 o
  -7   3  10      781.72      815.49     17.28 o
  -6   3  10       66.31       63.75      7.45 o
  -5   3  10      194.75      185.53      9.90 o
  -4   3  10       52.99       51.61      6.69 o
  -3   3  10       49.67       40.00      5.40 o
  -2   3  10       30.15       19.38      4.68 o
  -1   3  10      178.27      167.64      7.49 o
   0   3  10      229.99      252.30      9.25 o
   1   3  10       87.60       91.82      6.26 o
   2   3  10        9.06        9.43      4.37 o
   3   3  10      102.46      108.89      6.43 o
   4   3  10       98.31      114.22      7.02 o
   5   3  10        2.29        1.18      4.74 o
   6   3  10      360.20      378.45     10.96 o
   7   3  10       45.07       41.47      5.94 o
   8   3  10      198.88      194.26      9.43 o
   9   3  10        3.72        0.99      5.32 o
  10   3  10      482.56      449.83     16.22 o
  11   3  10      139.68      144.06     11.34 o
  12   3  10       57.41       58.92     11.06 o
  13   3  10        0.02       -4.99      9.43 o
  14   3  10       52.77       39.59     13.52 o
  15   3  10        2.63       18.11     13.03 o
 -11   4  10       15.27        8.49     12.18 o
 -10   4  10        0.17      -11.10      7.89 o
  -9   4  10      312.80      304.53     13.50 o
  -8   4  10       53.62       63.39      9.15 o
  -7   4  10      445.73      471.87     16.18 o
  -6   4  10     1040.55     1138.54     18.65 o
  -5   4  10        8.78       25.29      6.73 o
  -4   4  10       62.80       75.75      7.89 o
  -3   4  10      114.26      117.32      6.29 o
  -2   4  10        0.17        0.64      3.90 o
  -1   4  10     1140.41     1168.29     15.43 o
   0   4  10       99.86      116.50      6.86 o
   1   4  10      617.49      593.90     11.62 o
   2   4  10       93.77       77.29      5.94 o
   3   4  10        0.14        3.69      4.32 o
   4   4  10       75.39       85.58      6.50 o
   5   4  10      465.21      497.63     11.33 o
   6   4  10        0.53        1.80      4.25 o
   7   4  10       95.63       89.01      7.18 o
   8   4  10        0.33       -4.14      4.73 o
   9   4  10      128.03      134.77      7.43 o
  10   4  10      167.08      153.11     11.27 o
  11   4  10        6.64        5.56      7.75 o
  12   4  10       50.35       55.46     10.66 o
  13   4  10        1.96        0.08      9.01 o
  14   4  10        0.08        5.90     10.31 o
  15   4  10        0.35        9.71     11.98 o
 -11   5  10        7.74       -4.39      8.33 o
 -10   5  10       38.21       42.77      9.38 o
  -9   5  10        8.70       15.92      8.51 o
  -8   5  10        6.56        0.60      7.96 o
  -7   5  10      120.56      107.00     10.88 o
  -6   5  10      227.44      219.10     12.61 o
  -5   5  10      625.70      645.15     15.75 o
  -4   5  10       98.07       91.88      8.45 o
  -3   5  10       85.75       96.95      6.24 o
  -2   5  10       28.86       26.62      5.39 o
  -1   5  10       81.16       70.74      6.10 o
   0   5  10       13.35       17.93      4.96 o
   1   5  10       27.73       36.47      5.23 o
   2   5  10      334.05      374.16     10.39 o
   3   5  10      164.08      176.61      7.79 o
   4   5  10      438.86      517.91     11.64 o
   5   5  10      106.66      104.05      7.19 o
   6   5  10      119.88      110.87      7.68 o
   7   5  10       68.59       65.29      6.39 o
   8   5  10       24.13       26.17      5.24 o
   9   5  10       26.88       22.49      5.47 o
  10   5  10       27.24       21.13      8.04 o
  11   5  10      116.64      134.01     10.91 o
  12   5  10       31.48       29.18      9.64 o
  13   5  10       60.09       52.88     10.70 o
  14   5  10       40.03       48.71     10.79 o
  15   5  10       34.15       40.94     11.52 o
  16   5  10        5.28       -0.73     12.08 o
 -11   6  10       13.33       10.88     16.07 o
 -10   6  10        1.83        4.31      8.94 o
  -9   6  10        1.55       -8.09      8.29 o
  -8   6  10       93.36       91.03     11.18 o
  -7   6  10       48.53       61.46     10.07 o
  -6   6  10      410.19      407.53     15.87 o
  -5   6  10       71.76       78.59     10.04 o
  -4   6  10      624.76      629.53     17.33 o
  -3   6  10        0.71        3.13      4.62 o
  -2   6  10        2.40       -0.10      4.64 o
  -1   6  10        1.56        4.24      4.85 o
   0   6  10       66.65       87.64      6.56 o
   1   6  10       18.07       16.40      5.28 o
   2   6  10      239.13      231.85      9.12 o
   3   6  10       87.03       82.85      6.55 o
   4   6  10      143.30      140.35      7.68 o
   5   6  10      132.93      136.71      8.66 o
   6   6  10        5.26        0.65      4.66 o
   7   6  10       15.46       12.97      5.22 o
   8   6  10        0.43        4.34      4.63 o
   9   6  10        1.71        1.90      5.08 o
  10   6  10       16.18        8.70      7.48 o
  11   6  10       14.55       23.19      8.11 o
  12   6  10       10.18       25.55      9.62 o
  13   6  10        3.34       -5.40      8.91 o
  14   6  10      220.47      256.87     15.94 o
  15   6  10        1.45       -5.69     10.12 o
  16   6  10       31.42       26.89     13.43 o
 -10   7  10        5.71        2.94     11.88 o
  -9   7  10        7.08       10.57     11.64 o
  -8   7  10        9.51        7.64     10.43 o
  -7   7  10       17.08       13.51      9.14 o
  -6   7  10        0.09       -7.27      8.33 o
  -5   7  10        6.84       -1.22      7.40 o
  -4   7  10       22.45        7.99      7.47 o
  -3   7  10      521.22      538.19     11.45 o
  -2   7  10      138.34      126.86      7.59 o
  -1   7  10        0.05       -2.30      4.51 o
   0   7  10      144.56      140.33      7.69 o
   1   7  10       16.11       16.50      5.54 o
   2   7  10      479.73      459.75     11.53 o
   3   7  10       62.69       64.58      6.31 o
   4   7  10        7.46        9.53      4.36 o
   5   7  10        4.68        5.66      5.16 o
   6   7  10       28.41       23.65      5.46 o
   7   7  10       20.02       18.53      5.40 o
   8   7  10      312.51      278.27     10.99 o
   9   7  10       93.20       85.82      7.52 o
  10   7  10      155.50      176.82     12.66 o
  11   7  10        2.05        3.76      7.99 o
  12   7  10       52.14       58.38     10.71 o
  13   7  10       18.06       16.57      9.69 o
  14   7  10       27.29       24.50     10.98 o
  15   7  10       32.77       40.00     11.53 o
  16   7  10       85.46      100.02     16.31 o
  -9   8  10        1.71       -1.37     13.79 o
  -8   8  10        3.18        7.29     13.56 o
  -7   8  10        0.97      -10.39     12.38 o
  -6   8  10       52.53       50.70     11.81 o
  -5   8  10        8.93       -0.49      8.03 o
  -4   8  10       55.41       53.22      9.78 o
  -3   8  10       46.84       39.70      7.86 o
  -2   8  10       54.71       67.87      7.99 o
  -1   8  10      103.39      102.14      8.38 o
   0   8  10       87.48       69.72      6.68 o
   1   8  10      224.16      251.11     10.12 o
   2   8  10      447.32      466.28     12.13 o
   3   8  10        2.69        5.41      5.48 o
   4   8  10        1.78       -4.09      4.21 o
   5   8  10       10.44        4.56      5.32 o
   6   8  10       55.49       64.42      6.53 o
   7   8  10       20.46       14.24      4.93 o
   8   8  10        7.94       12.23      5.94 o
   9   8  10       11.68        9.80      6.21 o
  10   8  10        0.86       -5.33      7.62 o
  11   8  10      149.26      130.59     11.09 o
  12   8  10       31.81       16.35      9.58 o
  13   8  10       26.19       36.32     10.44 o
  14   8  10        1.49        1.34     10.19 o
  15   8  10        9.12        7.27     12.42 o
  16   8  10       70.40       90.46     16.03 o
  -9   9  10       18.53       17.31     13.69 o
  -8   9  10        0.42       -4.90     12.31 o
  -7   9  10       18.45       16.58     13.13 o
  -6   9  10       20.49       10.08     12.22 o
  -5   9  10       28.87       31.35     11.97 o
  -4   9  10       32.22       26.73     10.48 o
  -3   9  10        0.41       -9.39      7.06 o
  -2   9  10       57.68       56.03      9.60 o
  -1   9  10       18.54       16.68      7.71 o
   0   9  10      737.20      746.70     15.07 o
   1   9  10        1.75        0.82      5.66 o
   2   9  10      241.73      222.32     10.24 o
   3   9  10        3.03        5.85      5.64 o
   4   9  10       89.01       84.05      7.57 o
   5   9  10       54.02       74.88      7.24 o
   6   9  10       45.06       55.92      6.90 o
   7   9  10       38.34       42.10      6.79 o
   8   9  10       93.90       97.11      9.27 o
   9   9  10        1.75        8.01      7.04 o
  10   9  10      227.74      256.53     14.06 o
  11   9  10      109.76      113.99     10.96 o
  12   9  10       43.45       36.34     10.44 o
  13   9  10        3.69       10.52     11.96 o
  14   9  10        3.10        9.05     12.46 o
  15   9  10       25.47       13.05     13.18 o
  16   9  10       18.60        9.09     13.53 o
  -8  10  10        0.32       -9.90     13.11 o
  -7  10  10        7.21       14.71     13.24 o
  -6  10  10        4.15        7.51     12.70 o
  -5  10  10        9.86        9.97     11.35 o
  -4  10  10        1.83        0.24      9.79 o
  -3  10  10       25.36       30.58      9.04 o
  -2  10  10        0.00        9.28      8.39 o
  -1  10  10      304.85      337.06     16.60 o
   0  10  10      101.13      118.84     14.09 o
   1  10  10      359.10      396.28     15.37 o
   2  10  10        0.98       -0.51      5.85 o
   3  10  10      469.82      442.03     15.48 o
   4  10  10        0.07       -1.05      5.44 o
   5  10  10       16.15       20.27      6.35 o
   6  10  10      130.43      151.39     10.07 o
   7  10  10       56.21       58.89      9.51 o
   8  10  10       18.58       21.40      8.30 o
   9  10  10      562.91      532.77     17.30 o
  10  10  10       27.98       28.12     10.35 o
  11  10  10       59.37       27.80     10.49 o
  12  10  10       55.06       43.56     13.39 o
  13  10  10        6.98       12.62     12.51 o
  14  10  10        0.38       -5.06     11.99 o
  15  10  10        1.60       -0.20     12.59 o
  -7  11  10       18.19       16.30     17.55 o
  -6  11  10        4.34        1.05     15.99 o
  -5  11  10        2.92        7.87     13.76 o
  -4  11  10       22.79       20.78     12.42 o
  -3  11  10        4.86       -8.89      8.85 o
  -2  11  10       14.06       22.42     10.40 o
  -1  11  10       57.26       42.87     11.12 o
   0  11  10        0.00       -6.14      9.39 o
   1  11  10       36.51       27.42     11.89 o
   2  11  10       17.72       10.88     10.17 o
   3  11  10        5.37       -7.96      9.18 o
   4  11  10      138.56      157.23     13.45 o
   5  11  10      627.40      644.92     21.07 o
   6  11  10        5.87        9.77      9.71 o
   7  11  10      581.23      595.85     20.05 o
   8  11  10        3.83        3.19      8.56 o
   9  11  10       12.48       -0.74      8.29 o
  10  11  10        8.24       13.19      9.91 o
  11  11  10        0.09       -7.47     10.29 o
  12  11  10        8.57       16.32     12.68 o
  13  11  10        4.18        1.26     12.44 o
  14  11  10        8.44        8.86     13.28 o
  15  11  10        1.63        7.14     13.13 o
  -6  12  10        0.44       -6.43     19.66 o
  -5  12  10        0.06       -7.77     15.00 o
  -4  12  10        2.59       10.86     15.43 o
  -3  12  10       14.12       23.17     11.31 o
  -2  12  10       76.30       69.21     13.30 o
  -1  12  10       17.84       10.37     11.14 o
   0  12  10      220.83      218.38     18.45 o
   1  12  10       30.13       41.15     12.72 o
   2  12  10       27.27       23.25     11.99 o
   3  12  10      109.65       94.00     13.28 o
   4  12  10       67.38       76.27     13.75 o
   5  12  10       38.72       27.08     12.17 o
   6  12  10      193.99      196.46     17.60 o
   7  12  10       10.06       23.66     10.86 o
   8  12  10        5.25       25.94     10.85 o
   9  12  10        7.34       17.17      9.16 o
  10  12  10       46.30       45.36      9.23 o
  11  12  10        2.66       -3.53     10.81 o
  12  12  10       10.66       20.23     13.20 o
  13  12  10       28.53       23.97     13.56 o
  14  12  10       69.30       84.15     16.60 o
  15  12  10       10.51        5.59     13.80 o
  -5  13  10        9.01        1.06     20.53 o
  -4  13  10        0.41        4.63     16.88 o
  -3  13  10       34.05       29.74     12.24 o
  -2  13  10       46.50       35.17     12.80 o
  -1  13  10       34.69       16.71     12.42 o
   0  13  10       19.03       24.74     12.58 o
   1  13  10        0.15       13.15     11.75 o
   2  13  10       31.65       21.97     13.42 o
   3  13  10       26.49       33.42     14.32 o
   4  13  10       16.81       17.59     13.71 o
   5  13  10      115.14      142.37     16.76 o
   6  13  10        3.85        8.48     11.64 o
   7  13  10      351.81      479.47     24.17 o
   8  13  10      577.24      609.83     25.71 o
   9  13  10       47.36       42.31     12.73 o
  10  13  10        8.54        2.84      9.35 o
  11  13  10        9.67       17.15     13.91 o
  12  13  10        4.72        3.56     13.34 o
  13  13  10       20.84       37.79     14.55 o
  14  13  10       12.43       23.72     14.47 o
  -4  14  10       17.33       28.19     24.45 o
  -3  14  10        1.30        6.96     12.76 o
  -2  14  10        0.76       -2.26     11.71 o
  -1  14  10        0.10        2.41     13.24 o
   0  14  10        1.74      -12.46     12.61 o
   1  14  10       11.69       -3.57     12.83 o
   2  14  10        7.27       11.47     13.48 o
   3  14  10        1.15        3.97     13.11 o
   4  14  10        4.02        2.11     13.04 o
   5  14  10       12.60       22.79     13.71 o
   6  14  10       91.16      108.75     16.18 o
   7  14  10      182.05      191.38     18.70 o
   8  14  10       34.17       47.79     13.92 o
   9  14  10       33.36       30.92     12.77 o
  10  14  10       21.20       18.14     11.35 o
  11  14  10      100.54      105.23     22.01 o
  12  14  10        0.32       -4.38     18.97 o
  13  14  10        2.09       -3.05     19.40 o
  -2  15  10        8.32       -0.84     13.57 o
  -1  15  10        5.97        2.28     13.78 o
   0  15  10       24.87       11.59     14.74 o
   1  15  10       27.71       20.89     14.41 o
   2  15  10        1.32      -10.80     13.40 o
   3  15  10        2.56       -1.63     14.01 o
   4  15  10       37.51       30.08     15.41 o
   5  15  10        6.57        3.46     13.89 o
   6  15  10       15.18       34.31     15.67 o
   7  15  10        6.81        0.42     13.61 o
   8  15  10        0.23       -5.28     12.53 o
   9  15  10       27.13       36.95     13.68 o
  10  15  10       16.68       24.97     13.33 o
  11  15  10        0.02       -9.03     17.36 o
  12  15  10       12.82       -2.91     21.18 o
   0  16  10        0.80        7.59     14.75 o
   1  16  10        4.24       11.72     15.03 o
   2  16  10        6.95      -10.65     14.54 o
   3  16  10        0.41       -8.61     14.42 o
   4  16  10       25.15       17.67     16.23 o
   5  16  10       23.85       36.56     16.87 o
   6  16  10        0.90       -4.51     14.50 o
   7  16  10       49.16       61.61     17.91 o
   8  16  10       24.25       17.29     15.04 o
   9  16  10        0.09       -6.04     13.78 o
  10  16  10        6.41       16.75     14.05 o
  11  16  10       60.96       62.87     21.59 o
   4  17  10       18.26        5.75     16.16 o
   5  17  10        6.99       11.00     16.38 o
   6  17  10       27.25       29.13     17.11 o
   7  17  10       53.07       56.61     20.81 o
   8  17  10        8.87        3.50     18.00 o
  -3 -10  11        0.00       11.19     20.28 o
  -2 -10  11        0.18        4.10     15.57 o
  -1 -10  11        0.01       -3.45     17.95 o
  -6  -9  11        2.47       25.97     21.06 o
  -5  -9  11        9.97       -7.64     16.33 o
  -4  -9  11        3.75      -16.67     12.84 o
  -3  -9  11        8.43       13.02     13.15 o
  -2  -9  11       30.32       41.19     16.21 o
  -1  -9  11       11.40        9.00     14.99 o
   0  -9  11       20.40       16.26     15.53 o
   1  -9  11      109.73      107.00     19.97 o
   2  -9  11       14.42       -1.20     15.41 o
   3  -9  11       38.67       13.73     16.85 o
  -8  -8  11        0.19       13.38     16.29 o
  -7  -8  11       14.29       13.43     19.67 o
  -6  -8  11       24.28       15.72     20.64 o
  -5  -8  11        9.14       25.41     17.43 o
  -4  -8  11        4.47        7.04     11.13 o
  -3  -8  11       37.60       31.47     13.26 o
  -2  -8  11       20.22       15.56     13.14 o
  -1  -8  11       91.34       73.01     17.40 o
   0  -8  11        8.73       12.48     14.72 o
   1  -8  11        0.22       12.61     14.45 o
   2  -8  11       12.39        6.56     15.08 o
   3  -8  11        6.98       -4.39     14.82 o
   4  -8  11        0.00       -3.78     14.68 o
   5  -8  11        0.16       -5.48     15.24 o
  -9  -7  11        1.58       -6.92     12.92 o
  -8  -7  11       34.39       37.24     14.47 o
  -7  -7  11       39.41       35.32     14.44 o
  -6  -7  11       49.75       40.23     14.82 o
  -5  -7  11       33.01        9.48     13.73 o
  -4  -7  11       20.00       -0.62     10.44 o
  -3  -7  11        6.10        1.39     11.18 o
  -2  -7  11       23.01       26.87     13.05 o
  -1  -7  11        6.75        8.54     12.18 o
   0  -7  11       32.31       32.85     15.14 o
   1  -7  11        2.18       12.51     14.13 o
   2  -7  11       10.44       23.06     14.75 o
   3  -7  11       11.86       13.35     14.51 o
   4  -7  11       20.25       31.01     16.10 o
   5  -7  11        0.09       -1.65     14.47 o
   6  -7  11        4.93       10.95     14.99 o
   7  -7  11        3.62        1.56     14.92 o
 -10  -6  11       16.29       19.50     13.43 o
  -9  -6  11       37.61       48.36     14.80 o
  -8  -6  11        0.12       -6.33     12.37 o
  -7  -6  11       49.65       44.84     14.57 o
  -6  -6  11       56.78       35.54     13.55 o
  -5  -6  11       51.92       50.65     12.88 o
  -4  -6  11      158.93      149.31     13.81 o
  -3  -6  11        1.40        0.12      9.89 o
  -2  -6  11       20.27        6.79     11.57 o
  -1  -6  11       26.71       24.65     12.39 o
   0  -6  11      238.92      278.30     20.68 o
   1  -6  11      182.80      196.79     18.86 o
   2  -6  11      187.13      201.23     21.39 o
   3  -6  11       98.71       73.94     17.04 o
   4  -6  11        0.06        6.91     13.80 o
   5  -6  11        0.97       -6.14     13.49 o
   6  -6  11        8.21       10.78     14.75 o
   7  -6  11       14.60        7.62     14.23 o
   8  -6  11        2.19      -10.87     13.53 o
 -10  -5  11        0.16        0.16     11.82 o
  -9  -5  11        3.85       -2.19     11.58 o
  -8  -5  11       11.36        3.94     12.04 o
  -7  -5  11       10.86        2.16     11.83 o
  -6  -5  11      104.83      122.65     16.65 o
  -5  -5  11      180.33      167.91     14.81 o
  -4  -5  11        0.67       -0.65      7.89 o
  -3  -5  11        6.92        3.81      8.55 o
  -2  -5  11       51.33       58.86     11.96 o
  -1  -5  11        0.00       -4.70      9.49 o
   0  -5  11        0.10      -17.62     10.47 o
   1  -5  11       15.75       14.82     11.74 o
   2  -5  11       15.08        7.68     11.89 o
   3  -5  11        5.71        0.10     12.59 o
   4  -5  11       29.86       43.09     15.39 o
   5  -5  11        0.57      -12.03     12.41 o
   6  -5  11        0.01       -3.57     11.59 o
   7  -5  11        0.26        2.14     12.05 o
   8  -5  11        0.61       -3.20     11.72 o
   9  -5  11       11.97      -12.99     14.16 o
  10  -5  11        1.31      -15.12     19.58 o
 -11  -4  11        1.30        3.33      9.09 o
 -10  -4  11       18.16       18.03      9.56 o
  -9  -4  11        1.16       -2.33      9.03 o
  -8  -4  11        1.76        6.06      9.11 o
  -7  -4  11        1.82       -2.87      9.03 o
  -6  -4  11       68.56       74.37     11.84 o
  -5  -4  11        0.87       -1.50      9.13 o
  -4  -4  11       85.84       94.43      9.84 o
  -3  -4  11       87.12       85.04     10.93 o
  -2  -4  11      163.40      184.36     13.58 o
  -1  -4  11        0.61       -0.50      8.70 o
   0  -4  11      106.14       90.26     12.82 o
   1  -4  11       42.33       38.07     12.33 o
   2  -4  11       26.91       20.40     10.63 o
   3  -4  11       29.39       18.76     10.81 o
   4  -4  11       23.98       28.65     12.36 o
   5  -4  11       69.41       64.66     13.99 o
   6  -4  11        8.62        2.50     11.83 o
   7  -4  11        3.32        1.34     11.62 o
   8  -4  11       19.14        7.47     12.09 o
   9  -4  11       22.20       37.99     13.03 o
  10  -4  11       27.10       16.27     18.08 o
  11  -4  11        5.63       -3.55     27.31 o
 -11  -3  11        0.10        3.52      8.48 o
 -10  -3  11        6.44       12.97      8.75 o
  -9  -3  11        0.24       -2.13      8.21 o
  -8  -3  11        0.02        4.96      8.68 o
  -7  -3  11        7.31       16.38      9.16 o
  -6  -3  11       18.86       13.82      8.56 o
  -5  -3  11       25.15       22.03      8.18 o
  -4  -3  11       36.80       26.66      8.46 o
  -3  -3  11      439.45      427.09     15.75 o
  -2  -3  11      342.08      351.71     15.39 o
  -1  -3  11      164.60      144.39     11.85 o
   0  -3  11      158.63      156.68     11.42 o
   1  -3  11      129.22      126.55     12.49 o
   2  -3  11      927.45      890.14     23.58 o
   3  -3  11      336.61      345.46     19.40 o
   4  -3  11      139.57      152.11     16.10 o
   5  -3  11        2.65        6.86     10.88 o
   6  -3  11       69.36       49.05     13.03 o
   7  -3  11       32.14       24.32     11.90 o
   8  -3  11        2.11       -5.66     11.02 o
   9  -3  11       12.46       14.40     11.36 o
  10  -3  11       53.41       59.39     19.44 o
  11  -3  11        5.20       -9.81     19.31 o
 -11  -2  11        2.26       -0.89      7.79 o
 -10  -2  11        0.47        0.18      7.93 o
  -9  -2  11        2.04        2.87      8.11 o
  -8  -2  11        1.05       11.00      8.45 o
  -7  -2  11       15.40       23.46      9.06 o
  -6  -2  11       28.58       35.31      8.82 o
  -5  -2  11        4.55        6.67      7.39 o
  -4  -2  11        6.31       -2.03      7.02 o
  -3  -2  11       55.12       52.98      8.00 o
  -2  -2  11      445.52      440.13     14.71 o
  -1  -2  11       75.59       65.94      7.59 o
   0  -2  11     2212.67     2110.37     23.41 o
   1  -2  11     1228.93     1368.88     19.51 o
   2  -2  11       35.70       24.90      7.42 o
   3  -2  11      416.32      407.73     17.06 o
   4  -2  11      273.51      338.57     18.09 o
   5  -2  11       16.49       25.09     10.50 o
   6  -2  11      160.29      147.18     14.75 o
   7  -2  11      141.51      141.10     14.79 o
   8  -2  11        0.48       -3.06      9.74 o
   9  -2  11        0.96       -9.44      9.52 o
  10  -2  11       71.96       87.49     20.26 o
  11  -2  11        5.79       15.10     16.68 o
  12  -2  11        0.05       -0.27     20.35 o
 -11  -1  11        2.79        3.83     11.49 o
 -10  -1  11        1.44       -0.04      8.92 o
  -9  -1  11        0.33       -2.17      7.66 o
  -8  -1  11       66.18       78.72     10.12 o
  -7  -1  11      358.79      346.87     15.75 o
  -6  -1  11        0.97        0.88      7.31 o
  -5  -1  11       43.23       20.77      7.47 o
  -4  -1  11       30.75       32.31      7.96 o
  -3  -1  11       45.18       49.88      6.11 o
  -2  -1  11       75.52       75.91      7.14 o
  -1  -1  11       70.63       91.90      7.40 o
   0  -1  11      180.14      176.59      8.87 o
   1  -1  11      185.36      221.13     10.09 o
   2  -1  11      271.07      248.21     11.36 o
   3  -1  11        0.24       11.26      6.76 o
   4  -1  11      351.34      360.05     13.98 o
   5  -1  11       16.03       10.67      7.23 o
   6  -1  11      109.19      101.86     11.68 o
   7  -1  11       26.90       35.48      9.67 o
   8  -1  11       12.06       10.41      8.98 o
   9  -1  11       31.50       30.18      9.68 o
  10  -1  11       96.60       91.06     13.86 o
  11  -1  11        0.12       -3.02     11.77 o
  12  -1  11        5.66       -2.04     15.67 o
  13  -1  11        0.29       -2.98     16.11 o
 -11   0  11        1.29        0.97     11.47 o
 -10   0  11       10.68       16.27      9.16 o
  -9   0  11        4.22        9.15      7.64 o
  -8   0  11        1.80        5.23      7.79 o
  -7   0  11       12.56       12.02      8.26 o
  -6   0  11       97.32       90.85      9.71 o
  -5   0  11        1.14       -0.52      6.70 o
  -4   0  11       24.98       29.30      7.11 o
  -3   0  11        0.46        2.82      4.83 o
  -2   0  11       49.75       45.79      6.11 o
  -1   0  11       92.16       92.57      7.49 o
   0   0  11      276.36      228.13      9.66 o
   1   0  11      664.52      661.84     13.99 o
   2   0  11      665.12      569.15     12.98 o
   3   0  11      630.20      609.26     14.28 o
   4   0  11     1206.37     1277.33     19.45 o
   5   0  11      102.66      101.86      8.08 o
   6   0  11       32.93       34.87      7.76 o
   7   0  11      103.10       96.07     11.28 o
   8   0  11       42.24       49.19     10.03 o
   9   0  11       98.75      126.47     12.02 o
  10   0  11      348.62      367.54     20.23 o
  11   0  11       17.13       11.95     11.84 o
  12   0  11        0.75        2.63     13.13 o
  13   0  11       23.55       31.57     15.03 o
 -11   1  11        1.86        2.99     11.63 o
 -10   1  11        0.95        8.95      8.80 o
  -9   1  11        2.85        8.36      7.61 o
  -8   1  11       28.26       30.28      8.58 o
  -7   1  11        0.02       -2.75      7.59 o
  -6   1  11        0.07       -1.11      7.13 o
  -5   1  11        7.05        6.33      6.43 o
  -4   1  11        5.13        2.69      6.35 o
  -3   1  11      116.75      109.26      6.72 o
  -2   1  11       50.72       36.08      5.54 o
  -1   1  11       62.80       56.42      6.42 o
   0   1  11      147.90      156.26      8.04 o
   1   1  11      196.03      193.40      9.13 o
   2   1  11        0.10       -2.75      4.65 o
   3   1  11        9.34       -2.90      5.58 o
   4   1  11      561.68      530.79     13.21 o
   5   1  11     1453.24     1455.05     19.58 o
   6   1  11       58.06       63.13      7.25 o
   7   1  11      111.35      119.60     10.94 o
   8   1  11      296.64      300.74     14.66 o
   9   1  11      384.25      404.50     16.71 o
  10   1  11        9.31       15.63     10.06 o
  11   1  11       80.38       94.17     14.67 o
  12   1  11        9.00       14.53     13.18 o
  13   1  11        6.14       -0.83     12.68 o
  14   1  11        7.92        4.89     13.91 o
 -11   2  11        0.20       -5.41     11.49 o
 -10   2  11       60.06       85.40     11.42 o
  -9   2  11        0.09       -0.89      7.38 o
  -8   2  11      133.17      127.70     11.02 o
  -7   2  11       27.93       15.23      8.20 o
  -6   2  11      469.06      420.36     15.15 o
  -5   2  11      281.18      295.60     12.43 o
  -4   2  11        6.35        5.75      6.45 o
  -3   2  11       10.15        8.15      4.79 o
  -2   2  11      185.00      186.72      8.88 o
  -1   2  11      195.54      171.45      8.20 o
   0   2  11      203.12      213.27      8.81 o
   1   2  11       75.00       78.91      7.34 o
   2   2  11        6.87        4.33      4.37 o
   3   2  11      173.57      168.04      8.97 o
   4   2  11       64.99       65.79      6.59 o
   5   2  11        3.02       -2.84      5.40 o
   6   2  11     1653.83     1691.15     19.42 o
   7   2  11        8.51        7.71      6.04 o
   8   2  11      762.14      759.43     17.96 o
   9   2  11       19.42       22.13      8.16 o
  10   2  11        5.47       11.73      9.75 o
  11   2  11       13.04        6.91     10.99 o
  12   2  11      102.83      118.66     17.11 o
  13   2  11       12.11       14.88     13.22 o
  14   2  11       16.03       10.29     13.53 o
 -11   3  11      106.50      128.51     13.18 o
 -10   3  11        1.07        0.12      7.99 o
  -9   3  11       70.88       76.72      9.95 o
  -8   3  11        1.36       -0.82      7.69 o
  -7   3  11        0.44        2.17      7.93 o
  -6   3  11       37.75       38.97      8.69 o
  -5   3  11      102.66      126.48      9.96 o
  -4   3  11       71.57       83.39      8.45 o
  -3   3  11       15.53       14.57      4.86 o
  -2   3  11        6.02       -0.10      4.16 o
  -1   3  11      205.51      198.20      8.67 o
   0   3  11      242.85      247.65      9.63 o
   1   3  11       17.93       12.64      5.34 o
   2   3  11        0.50       -2.13      4.06 o
   3   3  11       12.73       18.26      5.23 o
   4   3  11       70.31       68.72      6.53 o
   5   3  11        3.61        0.80      5.30 o
   6   3  11      504.66      513.25     12.33 o
   7   3  11        2.25        4.89      5.73 o
   8   3  11        2.01        6.60      7.03 o
   9   3  11       71.65       87.51      9.04 o
  10   3  11       61.37       63.21     10.77 o
  11   3  11       79.45       68.60     11.90 o
  12   3  11       68.23       67.54     14.73 o
  13   3  11        2.81       -3.96     11.87 o
  14   3  11       11.02       13.27     13.71 o
  15   3  11        8.71       14.66     13.74 o
 -11   4  11       22.48       25.63      9.49 o
 -10   4  11       37.34       47.94      9.83 o
  -9   4  11       29.27       26.83      9.19 o
  -8   4  11       13.70       11.46      8.54 o
  -7   4  11        0.30       -4.89      7.88 o
[truncated: 116,771 more chars]
